# Supplementary material for: Characterization of the Prognostic m6A-Related lncRNA Signature in Gastric Cancer
Source: Front Oncol. 2021 Apr 13;11:630260. doi: 10.3389/fonc.2021.630260 (PMC8076577; doi:10.3389/fonc.2021.630260)
Supplement: Supplementary Table 1 — Correlation analysis between m6A-related regulator and all lncRNA. [file Table_1.xls]

## Sheet: corResult
m6A	lncRNA	cor	pvalue
METTL14	AC018752.1	0.324944	1.13864e-10
YTHDC1	LINC00685	0.308824	9.93985e-10
RBM15	AP000919.4	0.312889	5.82591e-10
ZC3H13	AC090198.1	0.400765	6.69985e-16
YTHDC1	AP000866.6	0.399736	8.06391e-16
ZC3H13	AP000866.6	0.336581	2.19598e-11
YTHDC1	GARS-DT	0.41573	4.19633e-17
HNRNPC	GARS-DT	-0.307312	1.20986e-09
ZC3H13	GARS-DT	0.341761	1.03203e-11
HNRNPC	AC024075.1	-0.351703	2.32796e-12
ZC3H13	AC024075.1	0.312189	6.39064e-10
ZC3H13	AC120349.1	0.347139	4.64205e-12
ZC3H13	AL359715.3	0.338667	1.62301e-11
YTHDC1	LINC00106	0.420648	1.63738e-17
ZC3H13	LINC00106	0.344026	7.38516e-12
YTHDF1	RHPN1-AS1	0.461021	3.93056e-21
ZC3H13	AL121655.1	0.315931	3.88526e-10
HNRNPC	AL133355.1	-0.423733	9.00079e-18
YTHDF2	AL133355.1	-0.329257	6.23691e-11
YTHDC2	AC012306.2	-0.349811	3.10311e-12
YTHDC1	DCUN1D2-AS	0.30438	1.76594e-09
ZC3H13	DCUN1D2-AS	0.444455	1.37511e-19
YTHDF1	MIR100HG	-0.344556	6.82606e-12
HNRNPC	MIR100HG	-0.394598	2.01615e-15
YTHDF2	MIR100HG	-0.336239	2.30717e-11
ZC3H13	AC019131.2	0.321498	1.82928e-10
HNRNPC	LINC00294	-0.324237	1.25552e-10
YTHDC1	AL512791.1	0.346246	5.30582e-12
ZC3H13	TRAF3IP2-AS1	0.359586	6.88314e-13
ZC3H13	AC124016.2	0.383554	1.36996e-14
METTL3	AL391121.1	-0.35116	2.52882e-12
ZC3H13	AC087284.1	0.301339	2.60231e-09
YTHDC1	AP006621.2	0.349707	3.15266e-12
YTHDC1	AC010319.4	0.402753	4.67396e-16
ZC3H13	GAS6-AS1	0.329585	5.95557e-11
YTHDF1	AL355574.1	0.439005	4.24676e-19
METTL3	AL355574.1	0.326243	9.5082e-11
YTHDF1	AC005041.3	0.369551	1.40476e-13
HNRNPC	LINC01278	-0.38006	2.47458e-14
YTHDC1	AC010326.3	0.373358	7.54347e-14
ZC3H13	AC010326.3	0.390267	4.31097e-15
YTHDF1	SERTAD4-AS1	-0.3082	1.07805e-09
HNRNPC	SERTAD4-AS1	-0.391309	3.59421e-15
YTHDF2	SERTAD4-AS1	-0.323355	1.41794e-10
HNRNPC	AC100861.1	0.344092	7.31352e-12
KIAA1429	AC112491.1	-0.315267	4.24603e-10
ZC3H13	AC067817.2	0.306299	1.37941e-09
HNRNPC	AC007637.1	-0.50625	8.41393e-26
YTHDC1	AC006435.2	0.462974	2.55153e-21
METTL3	AC006435.2	0.301141	2.66844e-09
YTHDC1	AP4B1-AS1	0.468829	6.87171e-22
YTHDC2	AP4B1-AS1	0.433442	1.31502e-18
RBM15	AP4B1-AS1	0.354925	1.42063e-12
ZC3H13	AL035071.2	0.347161	4.62688e-12
YTHDC1	AL049869.3	0.450869	3.55258e-20
YTHDC2	AL049869.3	0.360739	5.74357e-13
METTL14	AL049869.3	0.336587	2.1942e-11
YTHDC1	AL365330.1	0.484402	1.85059e-23
METTL3	AL365330.1	0.337019	2.06133e-11
ZC3H13	AL365330.1	0.385522	9.78823e-15
HNRNPC	CARMN	-0.358346	8.35601e-13
YTHDC1	AC022558.1	0.311949	6.59621e-10
ZC3H13	AC022558.1	0.397914	1.11816e-15
YTHDF1	LINC01748	0.309192	9.47267e-10
HNRNPC	AL391335.1	-0.324669	1.18276e-10
YTHDC2	AC004918.4	0.321079	1.93712e-10
ZC3H13	TSC22D1-AS1	0.453556	1.99818e-20
YTHDC1	AC107375.1	0.363057	3.98202e-13
ZC3H13	AC107375.1	0.538663	1.32863e-29
YTHDF1	AF001548.2	-0.300924	2.7427e-09
HNRNPC	AF001548.2	-0.337155	2.02098e-11
YTHDF1	AC092171.2	0.302394	2.27577e-09
ZC3H13	AC245060.5	0.466401	1.1876e-21
HNRNPC	AC037198.2	-0.311071	7.405e-10
YTHDC1	AC003102.1	0.383281	1.43496e-14
ZC3H13	AL590006.1	0.369142	1.50126e-13
ZC3H13	AC127024.2	0.35373	1.70739e-12
HNRNPC	AC100830.2	-0.329382	6.12866e-11
METTL14	AC100830.2	0.320086	2.21768e-10
YTHDC1	AC004477.3	0.328217	7.21742e-11
ZC3H13	AC004477.3	0.406916	2.18197e-16
YTHDC1	AC096586.2	0.435929	7.95475e-19
YTHDC2	AC096586.2	0.391181	3.67578e-15
YTHDC1	AC127024.4	0.342936	8.67859e-12
ZC3H13	AC127024.4	0.425889	5.90368e-18
YTHDF1	AC116025.2	0.390103	4.43613e-15
ZC3H13	DLEU2	0.471525	3.72471e-22
HNRNPC	TYMSOS	0.343422	8.07624e-12
YTHDC1	NFYC-AS1	0.519813	2.41997e-27
METTL3	NFYC-AS1	0.32927	6.22628e-11
YTHDC2	NFYC-AS1	0.386814	7.83991e-15
RBM15	NFYC-AS1	0.39407	2.21323e-15
METTL14	NFYC-AS1	0.320977	1.96424e-10
HNRNPC	AL356356.1	-0.33342	3.45745e-11
YTHDC1	AC000123.1	0.435023	9.55779e-19
YTHDC2	AC000123.1	0.366603	2.26095e-13
YTHDC1	AC232271.1	0.469465	5.95047e-22
METTL3	AC232271.1	0.369323	1.45771e-13
ZC3H13	AC232271.1	0.339123	1.51869e-11
ZC3H13	AC087620.1	0.327321	8.18163e-11
YTHDF1	AC012184.3	0.325184	1.10145e-10
YTHDC1	AC005086.2	0.314906	4.45598e-10
ZC3H13	AC005086.2	0.398177	1.06676e-15
YTHDC1	PPP1R26-AS1	0.314351	4.79786e-10
YTHDC1	AC090948.1	0.345208	6.19501e-12
YTHDC2	AC090948.1	0.329991	5.62491e-11
ZC3H13	AC100814.1	0.32791	7.53435e-11
YTHDC1	AC127024.5	0.411651	9.05373e-17
ZC3H13	AC127024.5	0.453925	1.84537e-20
YTHDC1	THAP9-AS1	0.483496	2.29551e-23
YTHDC2	THAP9-AS1	0.317876	2.9914e-10
YTHDC1	AC138207.4	0.325999	9.83624e-11
HNRNPC	AC087286.2	-0.393685	2.36861e-15
ZC3H13	HOTAIRM1	0.317727	3.05228e-10
YTHDC1	MIR17HG	0.302459	2.25706e-09
METTL3	MIR17HG	0.346042	5.4705e-12
ZC3H13	MIR17HG	0.40358	4.02059e-16
YTHDC1	TMEM161B-AS1	0.333375	3.47988e-11
YTHDC2	TMEM161B-AS1	0.326472	9.21045e-11
YTHDF1	AC004596.1	0.322267	1.64653e-10
RBM15	AC004596.1	0.348371	3.85736e-12
ZC3H13	AC092279.1	0.358372	8.3222e-13
YTHDC1	AC083799.1	0.3054	1.54889e-09
YTHDC1	AC018690.1	0.425792	6.01786e-18
YTHDC2	AC018690.1	0.333189	3.57375e-11
ZC3H13	TPT1-AS1	0.550337	4.47218e-31
YTHDC1	ZNF674-AS1	0.322159	1.67116e-10
METTL3	ZNF674-AS1	0.347784	4.21332e-12
YTHDC1	AC012170.2	0.503023	1.91295e-25
YTHDC2	AC012170.2	0.462322	2.9484e-21
ZC3H13	AC012170.2	0.312371	6.23909e-10
ZC3H13	AC021851.1	0.341788	1.02797e-11
ZC3H13	AC022306.2	0.363916	3.47414e-13
ZC3H13	AC124045.1	0.338266	1.72034e-11
HNRNPC	AC005180.2	-0.326779	8.82407e-11
YTHDF1	AC114488.1	0.320321	2.14775e-10
YTHDF1	ACTA2-AS1	-0.308645	1.01743e-09
HNRNPC	ACTA2-AS1	-0.402195	5.17177e-16
YTHDF2	ACTA2-AS1	-0.326669	8.96101e-11
YTHDC1	AC134407.1	0.373337	7.56954e-14
ZC3H13	AC134407.1	0.409692	1.30497e-16
RBM15	AL138724.1	0.351345	2.45834e-12
ZC3H13	AZIN1-AS1	0.427626	4.19345e-18
YTHDC1	AC025287.3	0.40785	1.83622e-16
YTHDC2	AC025287.3	0.339804	1.37491e-11
YTHDC1	ASB16-AS1	0.358479	8.18485e-13
ZC3H13	ASB16-AS1	0.301003	2.71538e-09
YTHDC1	RHOA-IT1	0.331095	4.81251e-11
YTHDC1	AL049840.3	0.318848	2.62343e-10
YTHDC2	AL049840.3	0.347944	4.11309e-12
YTHDF1	ZNF337-AS1	0.313834	5.13928e-10
YTHDF1	SNHG17	0.386299	8.56536e-15
RBM15	AC073569.2	0.360445	6.0154e-13
YTHDC1	LINC00630	0.38332	1.42546e-14
YTHDF1	LINC00630	0.389284	5.11496e-15
RBM15	LINC00630	0.420914	1.55553e-17
KIAA1429	LINC00630	0.312665	6.00103e-10
YTHDF1	ABALON	0.318815	2.63495e-10
YTHDF1	TAF1A-AS1	0.310617	7.86056e-10
YTHDC1	AC005726.3	0.313679	5.24605e-10
ZC3H13	AC005726.3	0.34666	4.9874e-12
HNRNPC	AC067852.3	-0.326543	9.11936e-11
ZC3H13	AC067852.3	0.450092	4.19217e-20
HNRNPC	RAP2C-AS1	-0.424267	8.11025e-18
YTHDC1	C1RL-AS1	0.419905	1.8893e-17
ZC3H13	C1RL-AS1	0.358458	8.21164e-13
YTHDC1	DTX2P1-UPK3BP1-PMS2P11	0.34842	3.82871e-12
ZC3H13	AC009237.15	0.349105	3.4527e-12
YTHDF1	NKILA	0.325306	1.0829e-10
YTHDF1	AC073046.1	0.34984	3.08966e-12
RBM15	AC073046.1	0.447747	6.8896e-20
ZC3H13	AL596325.2	0.330576	5.17919e-11
RBM15	CCDC183-AS1	0.313467	5.3958e-10
ZC3H13	AC245884.10	0.304503	1.73819e-09
YTHDC2	PAXIP1-AS2	0.376818	4.25704e-14
METTL14	PAXIP1-AS2	0.410356	1.15324e-16
YTHDC1	AC087276.1	0.309817	8.73025e-10
HNRNPC	AC006329.1	0.392325	3.00826e-15
YTHDF1	AC124067.4	0.349946	3.04029e-12
ZC3H13	AL445222.1	0.358352	8.34827e-13
HNRNPC	TFAP2A-AS1	0.377088	4.06936e-14
HNRNPC	EXOSC10-AS1	0.334147	3.11618e-11
HNRNPC	NALT1	-0.32452	1.20738e-10
YTHDC1	MMP25-AS1	0.31347	5.39401e-10
YTHDC1	AL139120.1	0.350301	2.88121e-12
ZC3H13	AL139120.1	0.462401	2.89729e-21
YTHDF1	AC022211.2	0.425481	6.39617e-18
YTHDC1	AC023906.5	0.374528	6.22187e-14
YTHDC1	AC002128.1	0.460863	4.07022e-21
YTHDC1	AC016949.1	0.340526	1.23711e-11
ZC3H13	AC016949.1	0.385056	1.06016e-14
ZC3H13	AC023389.1	0.366784	2.19638e-13
YTHDC1	AC002553.2	0.500435	3.67242e-25
YTHDC2	AC002553.2	0.390424	4.195e-15
YTHDC1	MAP3K14-AS1	0.333547	3.39539e-11
YTHDC1	AL021878.2	0.500104	3.99036e-25
METTL3	AL021878.2	0.309686	8.88137e-10
YTHDC2	AL021878.2	0.362974	4.03524e-13
RBM15	AL021878.2	0.34827	3.91603e-12
METTL14	AL021878.2	0.334813	2.83262e-11
YTHDC1	LINC01089	0.404806	3.21426e-16
ZC3H13	LINC01089	0.338381	1.6919e-11
ZC3H13	AC099568.2	0.415567	4.32841e-17
ZC3H13	TUSC8	0.341594	1.05763e-11
KIAA1429	OTUD6B-AS1	0.555614	9.23636e-32
YTHDC1	AL133243.3	0.404208	3.58596e-16
ZC3H13	AL133243.3	0.462948	2.56667e-21
YTHDF1	AC104958.2	0.311674	6.84062e-10
YTHDC1	AC008770.3	0.319425	2.42613e-10
YTHDC1	AL049840.6	0.335358	2.61917e-11
HNRNPC	AL049840.6	-0.323857	1.32322e-10
YTHDC2	AL049840.6	0.323533	1.38355e-10
METTL14	AL049840.6	0.344764	6.61812e-12
KIAA1429	AC064807.1	0.350125	2.95889e-12
YTHDC1	MIR4453HG	0.482074	3.21475e-23
METTL3	MIR4453HG	0.348133	3.99777e-12
WTAP	MIR4453HG	0.308714	1.00822e-09
METTL14	MIR4453HG	0.362267	4.51279e-13
ZC3H13	AP001462.1	0.312481	6.14883e-10
YTHDC1	COX10-AS1	0.489543	5.38556e-24
METTL3	COX10-AS1	0.355011	1.40177e-12
RBM15	COX10-AS1	0.387071	7.50071e-15
WTAP	COX10-AS1	0.311628	6.88147e-10
METTL14	COX10-AS1	0.310699	7.77602e-10
YTHDC1	STAG3L5P-PVRIG2P-PILRB	0.354309	1.562e-12
YTHDF1	AC021016.2	-0.307677	1.15391e-09
YTHDC1	SNHG3	0.342412	9.37582e-12
METTL3	SNHG3	0.466519	1.15663e-21
HNRNPC	SNHG3	0.369752	1.35969e-13
YTHDF2	SNHG3	0.367992	1.80793e-13
YTHDC1	AC135050.6	0.323011	1.48671e-10
ZC3H13	AC135050.6	0.404326	3.50947e-16
YTHDC2	HLA-DQB1-AS1	0.317317	3.22548e-10
YTHDC1	MZF1-AS1	0.344806	6.57687e-12
YTHDC1	AL360181.2	0.443878	1.55098e-19
YTHDC2	AL360181.2	0.323187	1.45106e-10
YTHDC1	AC012615.6	0.451436	3.14755e-20
YTHDC2	AC012615.6	0.338976	1.55158e-11
ZC3H13	AC012615.6	0.411361	9.55884e-17
RBM15	AC012615.6	0.383442	1.39636e-14
YTHDC1	SNHG4	0.312849	5.85638e-10
METTL3	SNHG4	0.444884	1.25719e-19
YTHDC2	SNHG4	0.333659	3.34154e-11
RBM15	SNHG4	0.311836	6.69557e-10
KIAA1429	SNHG4	0.366367	2.34852e-13
YTHDC1	AC027796.4	0.337999	1.78842e-11
METTL14	CKMT2-AS1	0.308318	1.06171e-09
ZC3H13	AL157932.1	0.491572	3.28903e-24
YTHDC1	AC012557.1	0.343541	7.93588e-12
YTHDC2	AC012557.1	0.394244	2.14621e-15
YTHDC1	CCDC18-AS1	0.458601	6.68702e-21
ZC3H13	CCDC18-AS1	0.300835	2.7738e-09
YTHDC1	AC027607.1	0.3117	6.81722e-10
YTHDC1	AL132989.1	0.492574	2.57557e-24
YTHDC2	AL132989.1	0.360647	5.82731e-13
ZC3H13	AL132989.1	0.342183	9.6987e-12
METTL14	AL132989.1	0.350695	2.71386e-12
HNRNPC	AL596244.1	-0.32661	9.03421e-11
YTHDC1	AC011477.3	0.359679	6.78351e-13
YTHDC2	AC011477.3	0.35584	1.2333e-12
YTHDC2	URB1-AS1	-0.303704	1.92557e-09
YTHDF1	AL121832.3	0.401569	5.79341e-16
ZC3H13	AL121832.3	0.312271	6.32215e-10
YTHDC1	AC025171.4	0.336609	2.18703e-11
ZC3H13	AC025171.4	0.384499	1.16608e-14
YTHDF1	ADNP-AS1	0.494133	1.75707e-24
YTHDC1	AC092436.3	0.355966	1.20948e-12
YTHDF1	AL356740.3	0.308345	1.05795e-09
YTHDC1	AC138028.4	0.416077	3.92859e-17
YTHDC1	AC090739.1	0.451395	3.17551e-20
YTHDC2	AC090739.1	0.316227	3.73443e-10
YTHDC1	AL133406.2	0.363129	3.93667e-13
YTHDC2	AL133406.2	0.429394	2.95455e-18
ZC3H13	AL049539.1	0.300067	3.0564e-09
YTHDC1	AC005253.1	0.453551	2.00013e-20
METTL3	AC005253.1	0.342775	8.88693e-12
YTHDC2	AC005253.1	0.324285	1.24721e-10
YTHDC1	EIF3J-DT	0.336459	2.23501e-11
YTHDC1	LINC00653	0.364293	3.27188e-13
ZC3H13	LINC00653	0.380654	2.23922e-14
YTHDC1	AC024060.2	0.363015	4.00867e-13
ZC3H13	AC024060.2	0.470756	4.43747e-22
ZC3H13	AL354696.1	0.398757	9.61466e-16
HNRNPC	LINC02035	-0.343356	8.15619e-12
METTL14	LINC02035	0.305552	1.51898e-09
YTHDC1	AP000786.1	0.346829	4.86252e-12
RBM15	AP000786.1	0.372712	8.38881e-14
YTHDC1	ZNF460-AS1	0.307084	1.24624e-09
ZC3H13	ZNF460-AS1	0.359572	6.89839e-13
ZC3H13	AC002398.1	0.428337	3.64386e-18
YTHDC1	AC040977.1	0.327131	8.40191e-11
YTHDF1	LINC02575	0.396462	1.44849e-15
YTHDF1	AC011374.2	-0.300657	2.83695e-09
YTHDC1	AC097376.3	0.34279	8.86685e-12
ZC3H13	AC097376.3	0.353214	1.84789e-12
YTHDC1	PABPC4-AS1	0.415599	4.30183e-17
RBM15	PABPC4-AS1	0.383574	1.36516e-14
KIAA1429	PABPC4-AS1	0.314845	4.49206e-10
ZC3H13	AL450384.2	0.335391	2.6067e-11
YTHDC1	AC127502.2	0.450707	3.6778e-20
YTHDC2	AC127502.2	0.364055	3.39811e-13
METTL14	AC127502.2	0.311695	6.8211e-10
YTHDC1	AL359921.2	0.36279	4.15462e-13
YTHDC1	AC010834.3	0.377581	3.74862e-14
ZC3H13	AC010834.3	0.470285	4.94035e-22
YTHDF1	AC109322.1	0.354614	1.4904e-12
ZC3H13	WAKMAR2	0.302533	2.23599e-09
ZC3H13	KCNQ1OT1	0.354959	1.4131e-12
YTHDC1	WARS2-AS1	0.346647	4.99736e-12
YTHDC1	Z94721.1	0.313761	5.18972e-10
ZC3H13	Z94721.1	0.422815	1.07632e-17
RBM15	Z94721.1	0.316814	3.45138e-10
YTHDC1	MIR600HG	0.331039	4.85048e-11
ZC3H13	MIR600HG	0.396368	1.47299e-15
YTHDC1	AC002550.2	0.300853	2.76739e-09
RBM15	AP000697.1	0.310271	8.22563e-10
HNRNPC	PGM5-AS1	-0.312514	6.12248e-10
ZC3H13	AC015849.4	0.432965	1.4475e-18
YTHDC1	AC073896.3	0.336708	2.1561e-11
YTHDC1	AP002907.1	0.462597	2.77432e-21
METTL3	AP002907.1	0.349538	3.23415e-12
KIAA1429	AP002907.1	0.371162	1.08094e-13
ZC3H13	AC084036.1	0.336541	2.20875e-11
YTHDC1	AL139287.1	0.393929	2.26898e-15
ZC3H13	AL139287.1	0.434549	1.05188e-18
YTHDC1	ARHGAP27P1-BPTFP1-KPNA2P3	0.356789	1.06479e-12
YTHDC1	AC068790.4	0.342761	8.90529e-12
YTHDC2	AC015911.3	0.331426	4.59196e-11
YTHDF1	AL353194.1	0.342831	8.8142e-12
ZC3H13	AL353194.1	0.347825	4.18733e-12
YTHDC2	AL451085.2	-0.387787	6.62808e-15
YTHDF1	AP003071.4	-0.310607	7.8714e-10
HNRNPC	AP003071.4	-0.39447	2.06208e-15
YTHDF2	AP003071.4	-0.308948	9.77919e-10
YTHDC1	AL353622.1	0.400492	7.03752e-16
YTHDC1	AC137932.1	0.376595	4.41741e-14
ZC3H13	AC145207.5	0.364389	3.22188e-13
YTHDC1	Z68871.1	0.34932	3.34276e-12
YTHDF1	Z68871.1	0.391112	3.71987e-15
RBM15	Z68871.1	0.43487	9.85773e-19
KIAA1429	Z68871.1	0.310602	7.87594e-10
YTHDF1	FBXL19-AS1	0.34855	3.75457e-12
YTHDF1	AC139530.1	0.342779	8.88193e-12
ZC3H13	AC139530.1	0.318866	2.61676e-10
METTL14	AC011511.3	-0.30231	2.30039e-09
YTHDC1	AC022007.1	0.322304	1.63818e-10
HNRNPC	AL162586.1	-0.335005	2.75553e-11
ZC3H13	AL162586.1	0.309141	9.53636e-10
YTHDC1	AC021078.1	0.52132	1.61508e-27
YTHDC2	AC021078.1	0.495925	1.12968e-24
YTHDF1	AC008808.2	-0.328927	6.53321e-11
HNRNPC	AC008808.2	-0.342054	9.88434e-12
ZC3H13	AC016590.2	0.308415	1.04839e-09
YTHDC1	AC010809.1	0.394241	2.14729e-15
METTL3	AC010809.1	0.302516	2.24078e-09
ZC3H13	AC010809.1	0.301914	2.41927e-09
ZC3H13	AC018645.3	0.303535	1.9675e-09
YTHDC1	AL022328.3	0.471256	3.95992e-22
METTL3	AL022328.3	0.325098	1.11461e-10
YTHDC2	AL022328.3	0.412179	8.20095e-17
RBM15	AL022328.3	0.356712	1.07749e-12
ZC3H13	AC109454.2	0.33627	2.29691e-11
YTHDC1	AC139887.4	0.3486	3.72631e-12
ZC3H13	DLG5-AS1	0.328394	7.04062e-11
ZC3H13	KIF26B-AS1	0.314388	4.77447e-10
YTHDC1	USP46-AS1	0.32851	6.92764e-11
ZC3H13	AC004000.1	0.357601	9.38476e-13
YTHDC1	MNX1-AS2	0.318535	2.73669e-10
ZC3H13	MNX1-AS2	0.383943	1.28216e-14
YTHDC1	AF117829.1	0.392708	2.81259e-15
KIAA1429	AF117829.1	0.387956	6.43752e-15
YTHDF1	Z95115.1	0.419423	2.073e-17
METTL3	Z95115.1	0.304519	1.73459e-09
YTHDF1	AC120114.1	0.375388	5.39725e-14
RBM15	AC120114.1	0.327533	7.94231e-11
YTHDF1	AC245884.9	0.312665	6.00135e-10
YTHDC1	AC068533.3	0.393951	2.25994e-15
ZC3H13	AC068533.3	0.421201	1.47162e-17
YTHDC1	AC018809.2	0.300603	2.85645e-09
ZC3H13	AC018809.2	0.340884	1.17396e-11
ZC3H13	AC024145.1	0.330811	5.00968e-11
YTHDC1	ODF2-AS1	0.340134	1.31025e-11
ZC3H13	ODF2-AS1	0.444163	1.46139e-19
YTHDC1	AC093110.1	0.337911	1.81131e-11
YTHDC2	AC093110.1	0.338754	1.60252e-11
KIAA1429	AC093110.1	0.333959	3.20125e-11
HNRNPC	FENDRR	-0.44651	8.93986e-20
YTHDF2	FENDRR	-0.35202	2.21817e-12
RBM15	AL355312.3	0.316512	3.59399e-10
YTHDC1	AC008870.2	0.504065	1.46869e-25
YTHDC2	AC008870.2	0.308805	9.96346e-10
ZC3H13	AC008870.2	0.347302	4.52961e-12
YTHDC1	AC073487.1	0.330776	5.03482e-11
ZC3H13	AC073487.1	0.338416	1.68332e-11
YTHDC2	AC107027.3	0.318107	2.89964e-10
METTL14	AC107027.3	0.333245	3.54498e-11
ZC3H13	AC124798.1	0.358245	8.48903e-13
YTHDC1	AP005136.3	0.34529	6.12009e-12
YTHDC1	TNRC6C-AS1	0.370569	1.19067e-13
HNRNPC	AC009005.1	0.316989	3.37121e-10
HNRNPC	AC092718.4	0.309636	8.93929e-10
HNRNPC	AC069549.1	-0.30814	1.08647e-09
YTHDC1	AC078883.1	0.352792	1.9712e-12
YTHDC2	AC078883.1	0.374903	5.84732e-14
RBM15	AC079807.1	0.31279	5.90284e-10
YTHDC1	AC006042.1	0.380832	2.17284e-14
ZC3H13	AC006042.1	0.348657	3.69425e-12
YTHDC1	AC093726.2	0.334338	3.03202e-11
YTHDC1	RAB30-DT	0.334055	3.15764e-11
ZC3H13	RAB30-DT	0.336062	2.36679e-11
YTHDF1	AL117332.1	0.361555	5.05029e-13
YTHDC1	AC090948.3	0.369799	1.34934e-13
YTHDC2	AC090948.3	0.358373	8.32148e-13
HNRNPC	AC108058.1	-0.329032	6.43736e-11
ZC3H13	AL117336.2	0.308038	1.10101e-09
YTHDC1	SNHG10	0.307731	1.14587e-09
METTL3	SNHG10	0.49837	6.15637e-25
HNRNPC	SNHG10	0.333408	3.46375e-11
ZC3H13	AC005391.1	0.374543	6.20595e-14
HNRNPC	RNF216-IT1	-0.372968	8.04344e-14
ZC3H13	RNF216-IT1	0.317799	3.02268e-10
YTHDC1	AC010260.1	0.36572	2.60481e-13
YTHDC1	AC004492.1	0.317341	3.21505e-10
ZC3H13	AC004492.1	0.300925	2.74236e-09
METTL14	OIP5-AS1	0.338729	1.60833e-11
YTHDC1	AC008906.1	0.321732	1.77158e-10
YTHDC2	AC008906.1	0.524535	6.77219e-28
METTL14	AC008906.1	0.301955	2.40648e-09
YTHDC1	AC110792.3	0.357345	9.76647e-13
YTHDC1	ASH1L-AS1	0.376402	4.5618e-14
ZC3H13	ASH1L-AS1	0.364377	3.22827e-13
YTHDC1	AC093227.1	0.368778	1.59236e-13
ZC3H13	AC093227.1	0.313732	5.20992e-10
ZC3H13	AC019080.4	0.306492	1.34548e-09
YTHDC1	AC116914.2	0.351119	2.54437e-12
RBM15	AC108693.2	0.361121	5.40789e-13
RBM15	AC007342.4	0.309219	9.43985e-10
ZC3H13	AL162377.1	0.309856	8.68558e-10
YTHDC1	AC091185.1	0.434175	1.13454e-18
METTL3	AC091185.1	0.309196	9.4678e-10
YTHDC2	AC091185.1	0.469877	5.41898e-22
METTL14	AC091185.1	0.343018	8.57413e-12
ZC3H13	AL023284.4	0.336895	2.09858e-11
YTHDC1	AL391834.1	0.313376	5.46135e-10
YTHDC1	INE1	0.442871	1.91255e-19
YTHDC2	INE1	0.306055	1.42352e-09
ZC3H13	INE1	0.350499	2.79602e-12
YTHDC1	AL354733.3	0.530997	1.14769e-28
METTL3	AL354733.3	0.33694	2.08507e-11
YTHDC2	AL354733.3	0.33632	2.2802e-11
METTL14	AL354733.3	0.331524	4.52823e-11
HNRNPC	AC022034.1	-0.322166	1.66946e-10
YTHDC1	PSMA3-AS1	0.587413	3.68985e-36
METTL3	PSMA3-AS1	0.346296	5.26676e-12
YTHDC2	PSMA3-AS1	0.324032	1.29169e-10
ZC3H13	PSMA3-AS1	0.353304	1.82251e-12
METTL14	PSMA3-AS1	0.378411	3.2631e-14
METTL14	AC098484.1	0.316252	3.72159e-10
YTHDF1	AL583785.1	-0.350075	2.98135e-12
RBM15	AL583785.1	-0.318157	2.8801e-10
YTHDC1	AC024560.3	0.32779	7.66202e-11
ZC3H13	AC024560.3	0.313364	5.47006e-10
YTHDF1	LINC00665	0.337565	1.90449e-11
YTHDC1	CTBP1-AS	0.452022	2.77718e-20
YTHDC2	CTBP1-AS	0.349309	3.34807e-12
ZC3H13	AC092168.2	0.301071	2.69198e-09
ZC3H13	ZNF528-AS1	0.351216	2.50705e-12
YTHDC1	AL117209.1	0.387547	6.90929e-15
YTHDC2	AC093726.1	0.321177	1.91129e-10
METTL14	AC093726.1	0.401182	6.21303e-16
YTHDC1	N4BP2L2-IT2	0.424776	7.3425e-18
METTL3	N4BP2L2-IT2	0.317352	3.21047e-10
ZC3H13	N4BP2L2-IT2	0.516643	5.62621e-27
METTL14	AC018521.6	0.390893	3.86485e-15
YTHDC2	MIR155HG	0.300219	2.99848e-09
YTHDF1	OGFRP1	0.368737	1.60283e-13
RBM15	OGFRP1	0.395126	1.83612e-15
YTHDF2	OGFRP1	0.371993	9.43668e-14
YTHDC1	AC084824.5	0.370722	1.1614e-13
ZC3H13	AC084824.5	0.400282	7.30999e-16
HNRNPC	AL136084.3	-0.370596	1.18531e-13
ZC3H13	AL117382.1	0.322935	1.50222e-10
METTL14	LINC00641	0.390515	4.12835e-15
YTHDC1	AC131159.1	0.321017	1.95342e-10
YTHDC1	AC009095.1	0.440353	3.21917e-19
ZC3H13	AC009095.1	0.383618	1.35511e-14
YTHDF1	UBL7-AS1	0.369773	1.35512e-13
RBM15	UBL7-AS1	0.425156	6.81597e-18
ZC3H13	AC015726.1	0.320517	2.09123e-10
YTHDC1	AC010618.3	0.316698	3.50533e-10
HNRNPC	ADAMTSL4-AS1	-0.328177	7.25854e-11
YTHDC1	AL157392.3	0.481345	3.81769e-23
HNRNPC	AL157392.3	-0.312587	6.06355e-10
YTHDC2	AL157392.3	0.344076	7.33088e-12
ZC3H13	AL157392.3	0.395365	1.7601e-15
YTHDC1	AC079684.1	0.327017	8.53652e-11
ZC3H13	AC108673.3	0.374342	6.41561e-14
YTHDC1	AL591895.1	0.306162	1.40409e-09
YTHDC1	LINC01355	0.442775	1.95104e-19
METTL3	LINC01355	0.349768	3.12343e-12
ZC3H13	LINC01355	0.400734	6.73708e-16
YTHDF1	NORAD	0.541873	5.29729e-30
ZC3H13	NORAD	0.37211	9.25728e-14
KIAA1429	NORAD	0.36721	2.05083e-13
ZC3H13	AC022146.2	0.416663	3.51431e-17
ZC3H13	AC092171.4	0.369392	1.44167e-13
YTHDC1	AP002812.5	0.381956	1.79681e-14
ZC3H13	AP002812.5	0.381011	2.10807e-14
ZC3H13	CNNM3-DT	0.362992	4.0237e-13
YTHDC1	AL136295.6	0.364634	3.09845e-13
ZC3H13	AL136295.6	0.429473	2.90859e-18
YTHDC1	AP001432.1	0.360763	5.72198e-13
METTL14	AP001432.1	0.30423	1.80011e-09
YTHDC1	FAM111A-DT	0.336171	2.32973e-11
YTHDC1	AL049840.2	0.432524	1.58173e-18
ZC3H13	AL049840.2	0.351056	2.56891e-12
ZC3H13	NIFK-AS1	0.332392	4.0032e-11
ZC3H13	AC025430.1	0.304931	1.64516e-09
ZC3H13	AL162274.2	0.405674	2.7419e-16
YTHDC1	AC005519.1	0.515532	7.54691e-27
METTL3	AC005519.1	0.309767	8.78752e-10
ZC3H13	AC005519.1	0.446645	8.68947e-20
ZC3H13	GAS5-AS1	0.34121	1.11911e-11
YTHDF1	SENCR	-0.342521	9.22707e-12
ZC3H13	SNHG30	0.313562	5.32852e-10
YTHDC1	AC055822.1	0.30462	1.7123e-09
YTHDC1	AC108010.1	0.406741	2.25337e-16
YTHDC2	AC108010.1	0.366379	2.34398e-13
RBM15	AC108010.1	0.42888	3.27201e-18
METTL14	AC108010.1	0.316317	3.68939e-10
ZC3H13	BACE1-AS	0.37945	2.74178e-14
ZC3H13	AC108134.3	0.416448	3.66096e-17
YTHDC1	LENG8-AS1	0.414107	5.70603e-17
ZC3H13	LENG8-AS1	0.433653	1.26033e-18
YTHDC1	AC048344.4	0.314252	4.86155e-10
METTL3	AC010973.2	0.336394	2.25609e-11
YTHDC1	ANKRD10-IT1	0.436838	6.61209e-19
ZC3H13	ANKRD10-IT1	0.492281	2.76657e-24
YTHDC1	AL596202.1	0.42428	8.0909e-18
METTL3	AL596202.1	0.36982	1.34475e-13
ZC3H13	AL596202.1	0.404623	3.32396e-16
WTAP	AL596202.1	0.36927	1.47026e-13
YTHDC1	LIMS1-AS1	0.342306	9.52456e-12
YTHDC2	LIMS1-AS1	0.346011	5.49573e-12
YTHDC1	SNHG1	0.389406	5.00786e-15
METTL3	SNHG1	0.414811	4.995e-17
HNRNPC	SNHG1	0.413767	6.08337e-17
WTAP	SNHG1	0.320833	2.00317e-10
YTHDC1	AC007066.2	0.440372	3.20659e-19
METTL3	AC007066.2	0.383796	1.3147e-14
ZC3H13	AC007066.2	0.408671	1.57731e-16
ZC3H13	AC027575.2	0.30121	2.64529e-09
WTAP	AL442067.1	0.314955	4.42654e-10
HNRNPC	AC013403.2	-0.330115	5.52695e-11
METTL14	AC013403.2	0.300643	2.842e-09
HNRNPC	LINC00702	-0.30565	1.49992e-09
ZC3H13	AC135178.6	0.301352	2.59797e-09
YTHDC1	THUMPD3-AS1	0.425032	6.98411e-18
ZC3H13	THUMPD3-AS1	0.403136	4.35972e-16
ZC3H13	AC022973.3	0.305327	1.56365e-09
YTHDC1	AC011477.2	0.311213	7.26847e-10
ZC3H13	AC011477.2	0.362066	4.65905e-13
ZC3H13	AL356481.3	0.36817	1.75668e-13
RBM15	AC073957.3	0.306112	1.41311e-09
YTHDC1	AP001458.1	0.32041	2.12195e-10
YTHDC2	AP001458.1	0.300686	2.82647e-09
YTHDC1	AL928654.2	0.519775	2.44421e-27
METTL3	AL928654.2	0.437276	6.04758e-19
RBM15	AL928654.2	0.316763	3.47486e-10
YTHDC1	AC083843.3	0.358233	8.50489e-13
METTL3	AC083843.3	0.366264	2.38766e-13
KIAA1429	AC083843.3	0.41359	6.28963e-17
YTHDC1	ATP1B3-AS1	0.301615	2.51273e-09
YTHDC1	AP000692.1	0.398053	1.09071e-15
ZC3H13	AP000692.1	0.345547	5.8899e-12
YTHDC1	AC138956.2	0.505529	1.01173e-25
METTL3	AC138956.2	0.363522	3.69865e-13
YTHDC2	AC138956.2	0.462664	2.73369e-21
RBM15	AC138956.2	0.348084	4.02772e-12
METTL14	AC138956.2	0.311547	6.95601e-10
YTHDC1	AL049552.1	0.411788	8.82415e-17
YTHDC2	AL049552.1	0.408375	1.66639e-16
WTAP	AL049552.1	0.301872	2.43216e-09
METTL14	AL049552.1	0.314236	4.87181e-10
YTHDF1	MGAT3-AS1	0.329898	5.69891e-11
YTHDC1	AC010761.1	0.42261	1.11996e-17
METTL3	AC010761.1	0.39047	4.1611e-15
ZC3H13	AC010761.1	0.327193	8.32878e-11
ZC3H13	AC006111.2	0.32148	1.83372e-10
ZC3H13	AL158212.3	0.308471	1.04077e-09
YTHDC1	LINC02615	0.311602	6.90499e-10
YTHDC1	AC132192.2	0.324481	1.21389e-10
ZC3H13	AC132192.2	0.3229	1.50939e-10
ZC3H13	HNF1A-AS1	0.310442	8.04375e-10
RBM15	POLH-AS1	0.359872	6.58191e-13
YTHDC1	AC090517.2	0.384252	1.21632e-14
ZC3H13	AC090517.2	0.313198	5.59218e-10
KIAA1429	AC108860.2	0.349748	3.13282e-12
YTHDF1	AL117382.2	0.371062	1.09877e-13
ZC3H13	AL117382.2	0.335283	2.64755e-11
YTHDC1	AC004067.1	0.31245	6.17391e-10
YTHDC1	AC104564.3	0.358698	7.90944e-13
YTHDC1	AL157871.5	0.327493	7.98783e-11
ZC3H13	AL157871.5	0.309027	9.67947e-10
YTHDC1	AC015849.3	0.452454	2.53156e-20
ZC3H13	AC015849.3	0.445896	1.01705e-19
YTHDC2	AL606834.2	0.360523	5.94178e-13
YTHDC1	AC010168.2	0.368232	1.73918e-13
ZC3H13	AC010168.2	0.308096	1.0927e-09
YTHDC1	SMIM25	-0.30033	2.9566e-09
YTHDC1	AP003392.1	0.324186	1.26444e-10
ZC3H13	AP003392.1	0.305693	1.49164e-09
YTHDF1	DNAJC3-DT	0.367642	1.91307e-13
ZC3H13	DNAJC3-DT	0.546423	1.41509e-30
HNRNPC	AP001528.1	-0.370832	1.1407e-13
YTHDC1	AL133410.1	0.342817	8.83243e-12
ZC3H13	AL133410.1	0.343558	7.91521e-12
ZC3H13	AC005776.2	0.362246	4.52806e-13
METTL3	AC002310.1	0.323997	1.29782e-10
YTHDC1	AC018695.4	0.489954	4.87468e-24
METTL3	AC018695.4	0.311795	6.7322e-10
RBM15	AC018695.4	0.427966	3.92155e-18
YTHDC1	AC005730.3	0.402177	5.1895e-16
YTHDC1	AC106820.3	0.304528	1.73268e-09
METTL3	AC106820.3	0.31851	2.74589e-10
YTHDC1	AC008124.1	0.343338	8.17755e-12
ZC3H13	MALAT1	0.500511	3.60347e-25
YTHDC1	AC022893.1	0.313299	5.51788e-10
YTHDC1	ZNF346-IT1	0.341816	1.02375e-11
ZC3H13	ZNF346-IT1	0.324778	1.16507e-10
YTHDC1	AC020978.3	0.379736	2.61323e-14
ZC3H13	AC020978.3	0.353868	1.6714e-12
ZC3H13	AC005332.5	0.375565	5.24119e-14
YTHDF1	AL121832.2	0.40044	7.10423e-16
ZC3H13	CD27-AS1	0.320591	2.07043e-10
ZC3H13	AP001486.2	0.381293	2.01025e-14
YTHDC1	LINC01176	0.372054	9.34249e-14
ZC3H13	LINC01176	0.417607	2.93535e-17
YTHDC2	AC108449.2	0.465038	1.61161e-21
RBM15	AC108449.2	0.329821	5.76135e-11
KIAA1429	AC108449.2	0.347534	4.37438e-12
METTL14	AC108449.2	0.348134	3.99718e-12
YTHDC1	AL021707.8	0.332665	3.8506e-11
YTHDC2	AL021707.8	0.343768	7.67268e-12
ZC3H13	VASH1-AS1	0.34773	4.24782e-12
HNRNPC	FTX	-0.350351	2.8595e-12
YTHDC1	AL021707.3	0.300102	3.04289e-09
YTHDC2	AL021707.3	0.301416	2.57682e-09
RBM15	AL021707.3	0.354764	1.4562e-12
YTHDC1	AC018653.3	0.398668	9.76957e-16
RBM15	AC018653.3	0.349951	3.0379e-12
YTHDC1	AC010883.1	0.335962	2.40123e-11
ZC3H13	AC010883.1	0.330876	4.96345e-11
YTHDC1	AL355488.1	0.537124	2.05693e-29
METTL3	AL355488.1	0.374595	6.15339e-14
ZC3H13	AL355488.1	0.488014	7.79042e-24
ZC3H13	AC145207.8	0.30601	1.43175e-09
YTHDF1	AL078587.1	0.351371	2.44875e-12
ZC3H13	AC024075.2	0.352064	2.20337e-12
YTHDC1	AC024267.3	0.364049	3.40157e-13
ZC3H13	AC024267.3	0.433905	1.19806e-18
YTHDF1	NRAV	0.337632	1.88621e-11
ZC3H13	UBR5-AS1	0.34447	6.91379e-12
KIAA1429	UBR5-AS1	0.345921	5.56977e-12
YTHDC1	AC008735.4	0.373317	7.59488e-14
METTL3	UBAC2-AS1	0.336509	2.21906e-11
YTHDC1	AC074117.1	0.328761	6.68717e-11
YTHDF1	AC074117.1	0.498655	5.73399e-25
METTL3	AC074117.1	0.346207	5.33712e-12
ZC3H13	AC074117.1	0.402924	4.53098e-16
KIAA1429	AC074117.1	0.345592	5.85029e-12
YTHDC1	AL133367.1	0.407225	2.0609e-16
YTHDC1	ZNF32-AS2	0.460553	4.35747e-21
YTHDC2	ZNF32-AS2	0.313465	5.39775e-10
YTHDC1	AL031714.1	0.40015	7.48509e-16
ZC3H13	AL031714.1	0.340653	1.21441e-11
RBM15	SNHG16	0.321844	1.74465e-10
YTHDF1	CEBPA-DT	0.315724	3.99452e-10
YTHDF1	MAGI2-AS3	-0.33852	1.65791e-11
HNRNPC	MAGI2-AS3	-0.459551	5.43116e-21
YTHDF2	MAGI2-AS3	-0.330371	5.33085e-11
YTHDC1	TMEM147-AS1	0.408071	1.76268e-16
YTHDF1	TMEM147-AS1	0.396336	1.48138e-15
METTL3	TMEM147-AS1	0.432875	1.47388e-18
ZC3H13	TMEM147-AS1	0.372148	9.20116e-14
KIAA1429	TMEM147-AS1	0.374287	6.47399e-14
YTHDF1	AC135507.1	-0.319906	2.27276e-10
YTHDC1	AL117381.1	0.301088	2.68626e-09
YTHDC1	AC009065.8	0.328618	6.82332e-11
ZC3H13	AC009065.8	0.343518	7.96262e-12
YTHDC1	AC245140.2	0.311757	6.76616e-10
RBM15	AC245140.2	0.34289	8.73758e-12
YTHDC1	AL442125.2	0.32018	2.18961e-10
ZC3H13	AL442125.2	0.413883	5.95212e-17
YTHDC1	AP002840.2	0.412135	8.26855e-17
YTHDC2	AP002840.2	0.317558	3.12269e-10
YTHDC1	RAD51-AS1	0.504777	1.22547e-25
ZC3H13	RAD51-AS1	0.422775	1.08471e-17
YTHDC1	AC009120.3	0.422783	1.08287e-17
HNRNPC	AC009120.3	-0.313499	5.37301e-10
YTHDC2	AC009120.3	0.325414	1.06685e-10
ZC3H13	AC009120.3	0.354363	1.5489e-12
YTHDC1	AL160006.1	0.325113	1.11234e-10
ZC3H13	AC007216.3	0.402479	4.91238e-16
HNRNPC	AC024075.3	-0.359583	6.88679e-13
ZC3H13	AC024075.3	0.367075	2.09594e-13
HNRNPC	SNHG29	0.401837	5.51931e-16
YTHDC1	TTC28-AS1	0.35809	8.69667e-13
ZC3H13	TTC28-AS1	0.358077	8.71467e-13
RBM15	AC145285.6	0.356366	1.13694e-12
YTHDC1	AC096992.2	0.354673	1.47684e-12
YTHDC1	AP000873.2	0.376947	4.16639e-14
YTHDC1	AC008750.5	0.301287	2.61939e-09
ZC3H13	AC138932.5	0.306567	1.33238e-09
YTHDC1	AL136531.1	0.400591	6.91303e-16
ZC3H13	AL136531.1	0.452399	2.56131e-20
RBM15	AC004771.3	0.364251	3.29389e-13
HNRNPC	AC006059.1	-0.416247	3.8038e-17
YTHDC1	SDCBP2-AS1	0.387961	6.43271e-15
ZC3H13	AC090559.2	0.364723	3.05488e-13
YTHDC1	ERVK13-1	0.423942	8.64262e-18
YTHDC2	ERVK13-1	0.330168	5.48632e-11
RBM15	ERVK13-1	0.310717	7.75785e-10
YTHDC1	AL450998.3	0.469608	5.76089e-22
ZC3H13	AL450998.3	0.311096	7.38151e-10
YTHDC1	AC037459.2	0.348859	3.58353e-12
ZC3H13	AC037459.2	0.309704	8.86032e-10
RBM15	AC037459.2	0.316392	3.65235e-10
ZC3H13	AC090425.3	0.33216	4.13777e-11
YTHDC1	AC120053.1	0.355587	1.28261e-12
ZC3H13	AC120053.1	0.489374	5.61029e-24
YTHDC1	AL022328.1	0.489121	5.96339e-24
ZC3H13	AL022328.1	0.34214	9.75926e-12
RBM15	AL022328.1	0.324567	1.19965e-10
YTHDF1	HNF4A-AS1	0.394052	2.21994e-15
ZC3H13	HNF4A-AS1	0.338236	1.72799e-11
ZC3H13	AL133520.1	0.321402	1.85343e-10
ZC3H13	AC002558.3	0.430004	2.61735e-18
YTHDC1	AP001033.2	0.354407	1.53849e-12
YTHDC1	AC007038.2	0.404202	3.58986e-16
ZC3H13	AC007038.2	0.44845	5.93866e-20
YTHDC1	PSPC1-AS2	0.454084	1.78308e-20
METTL3	PSPC1-AS2	0.339772	1.38133e-11
ZC3H13	PSPC1-AS2	0.489291	5.72362e-24
YTHDC1	DLGAP1-AS2	0.304077	1.83574e-09
YTHDF1	DLGAP1-AS2	0.408086	1.75797e-16
METTL3	DLGAP1-AS2	0.322385	1.62013e-10
YTHDC1	AC129510.1	0.424165	8.27416e-18
ZC3H13	AC129510.1	0.310419	8.06791e-10
RBM15	AC129510.1	0.302996	2.10778e-09
YTHDC1	AL359921.1	0.442888	1.90559e-19
ZC3H13	AL359921.1	0.361349	5.21702e-13
YTHDC1	AC073896.2	0.331846	4.32616e-11
YTHDF1	AC068338.2	0.325202	1.09862e-10
YTHDF1	FAM160A1-DT	0.338938	1.56014e-11
RBM15	FAM160A1-DT	0.316823	3.4473e-10
YTHDC1	BACH1-IT1	0.386575	8.16818e-15
ZC3H13	BACH1-IT1	0.478371	7.66953e-23
YTHDC1	AC011465.1	0.38289	1.53365e-14
ZC3H13	AC011465.1	0.392609	2.86196e-15
YTHDC1	SSSCA1-AS1	0.302605	2.21566e-09
YTHDF1	SSSCA1-AS1	0.327417	8.07228e-11
HNRNPC	VPS9D1-AS1	0.308783	9.9928e-10
YTHDC1	PRKCZ-AS1	0.370528	1.19856e-13
ZC3H13	PRKCZ-AS1	0.414621	5.17723e-17
YTHDC1	AC004908.2	0.47035	4.86727e-22
METTL3	AC004908.2	0.3552	1.36147e-12
YTHDC2	AC004908.2	0.346866	4.83543e-12
ZC3H13	C1orf195	0.345454	5.97229e-12
YTHDC1	UBA6-AS1	0.390279	4.30189e-15
YTHDC1	AC116366.1	0.365858	2.5481e-13
YTHDC2	AC116366.1	0.430577	2.33489e-18
YTHDF1	AL357033.3	0.342341	9.47544e-12
RBM15	LINC01521	0.305552	1.51897e-09
YTHDF1	AP001527.2	0.338798	1.5922e-11
RBM15	CRIM1-DT	-0.304522	1.73393e-09
YTHDF2	CRIM1-DT	-0.311344	7.14433e-10
YTHDC1	AC007619.1	0.323881	1.31884e-10
ZC3H13	AC007619.1	0.378131	3.41991e-14
YTHDF1	LINC01124	0.303163	2.06337e-09
YTHDC1	AC093484.4	0.376607	4.40868e-14
METTL3	AC093484.4	0.355547	1.29053e-12
YTHDF2	AC093484.4	0.311339	7.1492e-10
YTHDF1	AP003071.3	-0.326484	9.1943e-11
HNRNPC	AP003071.3	-0.406432	2.38533e-16
YTHDF2	AP003071.3	-0.324829	1.15692e-10
YTHDF1	AC097639.1	0.322857	1.51833e-10
ZC3H13	AL356481.1	0.35918	7.3358e-13
YTHDC1	HCG18	0.343376	8.13176e-12
ZC3H13	HCG18	0.418418	2.51358e-17
RBM15	HCG18	0.326715	8.90377e-11
YTHDF1	AL096828.3	0.431821	1.82108e-18
YTHDF1	AL662791.1	0.353663	1.72487e-12
YTHDF1	LINC00511	0.324568	1.1994e-10
YTHDC2	AL157871.2	0.31143	7.06329e-10
RBM15	AL157871.2	0.304067	1.83805e-09
YTHDC1	AC110285.2	0.314331	4.81065e-10
ZC3H13	AD001527.1	0.313513	5.36364e-10
YTHDC1	SREBF2-AS1	0.444658	1.31806e-19
YTHDF2	SREBF2-AS1	0.33311	3.61398e-11
YTHDC1	AC020915.2	0.346652	4.99301e-12
YTHDC1	AC007938.3	0.33235	4.02719e-11
ZC3H13	AC007938.3	0.41885	2.31385e-17
YTHDF1	SNHG11	0.463163	2.447e-21
YTHDC1	AL031600.1	0.368424	1.68627e-13
RBM15	AL031600.1	0.309701	8.86306e-10
YTHDC2	SUCLA2-AS1	-0.323248	1.43886e-10
YTHDF1	LINC01006	0.30671	1.30805e-09
YTHDC1	AC007406.5	0.330211	5.45261e-11
ZC3H13	AC007406.5	0.34725	4.56541e-12
METTL14	AC007406.5	0.307321	1.20848e-09
YTHDC1	AL138921.2	0.313729	5.2118e-10
ZC3H13	AL138921.2	0.360883	5.6148e-13
ZC3H13	LINC01138	0.364739	3.04737e-13
YTHDC1	Z82243.1	0.406133	2.52022e-16
YTHDC2	Z82243.1	0.326837	8.7531e-11
YTHDC1	AC006480.2	0.360784	5.7033e-13
ZC3H13	AC006480.2	0.413102	6.89495e-17
YTHDC1	AC026471.4	0.34476	6.62241e-12
ZC3H13	AC026471.4	0.404841	3.19356e-16
HNRNPC	FAM198B-AS1	-0.338187	1.74032e-11
YTHDC1	AL109811.2	0.452414	2.55304e-20
METTL3	AL109811.2	0.345777	5.69131e-12
ZC3H13	AL109811.2	0.444172	1.45868e-19
YTHDF1	MRPL20-AS1	0.401635	5.72467e-16
METTL3	MRPL20-AS1	0.319951	2.25868e-10
YTHDC1	HCG25	0.360544	5.92195e-13
ZC3H13	HCG25	0.368696	1.61356e-13
YTHDC1	AC108727.1	0.428097	3.82093e-18
ZC3H13	AC108727.1	0.431718	1.85892e-18
HNRNPC	AC090114.2	-0.313933	5.07228e-10
METTL3	DLEU1	0.326171	9.6037e-11
ZC3H13	DLEU1	0.432619	1.55169e-18
YTHDF1	MAFG-DT	0.396254	1.503e-15
YTHDC1	AL021707.2	0.34162	1.05369e-11
HNRNPC	AF001548.1	-0.367376	1.99678e-13
YTHDF2	AF001548.1	-0.30614	1.408e-09
HNRNPC	NPTN-IT1	-0.357112	1.01258e-12
YTHDF1	AL118506.1	0.590948	1.11598e-36
YTHDC1	AL139407.1	0.437699	5.54764e-19
YTHDC2	AL139407.1	0.391317	3.58914e-15
YTHDC1	LINC02604	0.393401	2.49012e-15
ZC3H13	LINC02604	0.391351	3.56786e-15
ZC3H13	AL353796.1	0.459804	5.13808e-21
YTHDC1	AC084018.1	0.480351	4.82395e-23
YTHDC2	AC084018.1	0.319627	2.36045e-10
METTL14	AC084018.1	0.354201	1.58802e-12
ZC3H13	AL513477.2	0.358775	7.81538e-13
YTHDC1	ASMTL-AS1	0.384034	1.26225e-14
ZC3H13	ASMTL-AS1	0.344319	7.07047e-12
ZC3H13	AC107993.1	0.332888	3.72999e-11
YTHDC1	AC007878.1	0.402585	4.8183e-16
YTHDC2	AC007878.1	0.326803	8.79429e-11
METTL3	ELOA-AS1	0.404894	3.16301e-16
WTAP	ELOA-AS1	0.340465	1.24821e-11
YTHDF1	BAIAP2-DT	0.304308	1.78223e-09
YTHDC1	AC020915.1	0.361119	5.40944e-13
ZC3H13	AC020915.1	0.423922	8.67592e-18
YTHDC1	PIK3IP1-AS1	0.42466	7.51118e-18
ZC3H13	PIK3IP1-AS1	0.337691	1.87e-11
YTHDF1	AL359513.1	0.364955	2.94394e-13
METTL3	AL359513.1	0.306369	1.36691e-09
ZC3H13	AL359513.1	0.301527	2.54096e-09
ZC3H13	LINC00997	0.315755	3.97797e-10
YTHDC1	AC068888.2	0.304702	1.69435e-09
ZC3H13	AC068888.2	0.313314	5.50673e-10
YTHDC1	SNHG12	0.408739	1.55764e-16
METTL3	SNHG12	0.333547	3.39563e-11
YTHDF2	SNHG12	0.324646	1.18654e-10
YTHDC1	ITCH-IT1	0.314696	4.58229e-10
ZC3H13	ITCH-IT1	0.405282	2.94616e-16
HNRNPC	AC053503.4	-0.351295	2.47727e-12
YTHDC1	AC005261.3	0.358004	8.81465e-13
ZC3H13	AC005261.3	0.496715	9.2889e-25
YTHDC1	AC015982.2	0.43056	2.3427e-18
METTL3	AC015982.2	0.303417	1.99753e-09
HNRNPC	HAND2-AS1	-0.345157	6.24275e-12
ZC3H13	AC008982.2	0.316616	3.54428e-10
YTHDC2	AL359076.1	0.304643	1.7073e-09
YTHDC1	PTOV1-AS1	0.416591	3.56288e-17
ZC3H13	PTOV1-AS1	0.400437	7.10787e-16
YTHDC1	AC011462.4	0.455299	1.37161e-20
ZC3H13	AC011462.4	0.408851	1.52578e-16
YTHDC1	AC004908.3	0.395804	1.62822e-15
ZC3H13	AC004908.3	0.333052	3.64397e-11
HNRNPC	MIR22HG	-0.308495	1.03748e-09
YTHDC1	AC005332.4	0.366546	2.28193e-13
YTHDC1	TUG1	0.513332	1.34535e-26
YTHDF1	TUG1	0.357901	8.95694e-13
METTL3	TUG1	0.316118	3.78929e-10
ZC3H13	TUG1	0.414776	5.02776e-17
KIAA1429	TUG1	0.381624	1.90077e-14
ZC3H13	AC007036.2	0.389618	4.82656e-15
YTHDF1	DNM3OS	-0.316025	3.8367e-10
HNRNPC	DNM3OS	-0.360943	5.56183e-13
RBM15	DNM3OS	-0.307538	1.17488e-09
YTHDC1	AL080317.2	0.363209	3.88727e-13
ZC3H13	AL080317.2	0.461745	3.35023e-21
YTHDC1	AC012181.2	0.311013	7.46188e-10
YTHDC1	PAN3-AS1	0.328321	7.11372e-11
METTL3	PAN3-AS1	0.336613	2.18572e-11
ZC3H13	PAN3-AS1	0.437346	5.9622e-19
YTHDC1	AL592148.3	0.360885	5.61275e-13
ZC3H13	AL592148.3	0.305658	1.49826e-09
YTHDC1	AC080162.1	0.367816	1.86011e-13
ZC3H13	AC080162.1	0.373509	7.35902e-14
YTHDC1	AC004253.1	0.412143	8.25695e-17
METTL3	AC004253.1	0.368952	1.54816e-13
ZC3H13	AC004253.1	0.44599	9.97104e-20
YTHDC1	AC012181.1	0.317609	3.10119e-10
YTHDC2	AC012181.1	0.364048	3.40214e-13
YTHDC1	AP001271.1	0.328239	7.1953e-11
ZC3H13	AL138963.1	0.532748	7.04703e-29
HNRNPC	AC002116.2	0.35018	2.9344e-12
ZC3H13	AC004034.1	0.307063	1.24952e-09
YTHDF1	UCKL1-AS1	0.466188	1.24573e-21
ZC3H13	UCKL1-AS1	0.318033	2.92893e-10
RBM15	UCKL1-AS1	0.312496	6.1371e-10
YTHDC1	AC010761.3	0.412137	8.2665e-17
ZC3H13	AC010761.3	0.304515	1.73557e-09
YTHDC1	AP001893.1	0.415755	4.1767e-17
YTHDC2	AP001893.1	0.317986	2.94735e-10
RBM15	AP001893.1	0.305561	1.5172e-09
ZC3H13	AL121929.2	0.323522	1.38576e-10
YTHDC1	AC009022.1	0.30977	8.78344e-10
YTHDC1	AC018638.7	0.306764	1.29892e-09
ZC3H13	AC018638.7	0.305248	1.57952e-09
YTHDC1	AC004908.1	0.451089	3.38936e-20
YTHDC2	AC004908.1	0.401785	5.57149e-16
METTL14	AC004908.1	0.311376	7.11365e-10
YTHDC1	AC091057.1	0.456882	9.73004e-21
METTL3	AC091057.1	0.302512	2.24205e-09
RBM15	AC091057.1	0.506512	7.86907e-26
WTAP	AC091057.1	0.30104	2.70269e-09
YTHDF2	AC091057.1	0.332394	4.00187e-11
YTHDC1	AC011476.3	0.376337	4.61091e-14
RBM15	AC011476.3	0.342561	9.17251e-12
YTHDC1	AC132872.3	0.446472	9.01254e-20
YTHDC1	AL136221.1	0.3119	6.63943e-10
ZC3H13	AL136221.1	0.353676	1.72151e-12
HNRNPC	AC011472.1	-0.408254	1.70421e-16
YTHDF1	AFDN-DT	0.419541	2.02647e-17
ZC3H13	AFDN-DT	0.357035	1.02485e-12
ZC3H13	AL157392.4	0.325664	1.03049e-10
YTHDC1	AL122010.1	0.382579	1.61686e-14
METTL3	AL122010.1	0.355092	1.38451e-12
ZC3H13	AL122010.1	0.413596	6.28268e-17
YTHDF1	AC009403.1	0.318255	2.84243e-10
YTHDC1	EBLN3P	0.302804	2.16018e-09
KIAA1429	EBLN3P	0.395271	1.7897e-15
YTHDC1	AC012073.1	0.315984	3.85798e-10
YTHDF1	AC012073.1	0.377447	3.83308e-14
METTL3	AC012073.1	0.336323	2.27931e-11
RBM15	AC012073.1	0.451856	2.87729e-20
KIAA1429	AC012073.1	0.306232	1.39134e-09
YTHDF2	AC012073.1	0.340709	1.20432e-11
YTHDC1	GEMIN7-AS1	0.35699	1.0321e-12
ZC3H13	GEMIN7-AS1	0.359154	7.36557e-13
YTHDC1	AC090589.3	0.477593	9.19515e-23
ZC3H13	AC090589.3	0.415184	4.65419e-17
YTHDF1	RASAL2-AS1	0.442032	2.27606e-19
YTHDC1	TIMM23B-AGAP6	0.481483	3.69558e-23
ZC3H13	TIMM23B-AGAP6	0.398727	9.66697e-16
METTL14	TIMM23B-AGAP6	0.307129	1.23894e-09
HNRNPC	AC104695.3	-0.308602	1.02311e-09
YTHDC1	OCIAD1-AS1	0.429414	2.94303e-18
YTHDC1	AL137003.2	0.318685	2.68191e-10
YTHDC1	AC141002.1	0.374414	6.33993e-14
ZC3H13	AC141002.1	0.370536	1.19702e-13
YTHDC1	AC253576.2	0.344378	7.00956e-12
RBM15	TRIM52-AS1	-0.311078	7.39886e-10
YTHDC1	AC116407.2	0.304131	1.82301e-09
ZC3H13	AL031673.1	0.37249	8.69948e-14
YTHDC1	AL021707.6	0.375645	5.17232e-14
ZC3H13	AL021707.6	0.348749	3.64368e-12
YTHDC1	AL513550.1	0.384249	1.21694e-14
HNRNPC	AC036108.3	-0.305223	1.58458e-09
YTHDC1	DIP2A-IT1	0.327478	8.0044e-11
YTHDC1	MCM3AP-AS1	0.403119	4.373e-16
METTL3	MCM3AP-AS1	0.426621	5.11252e-18
RBM15	MCM3AP-AS1	0.402533	4.86464e-16
KIAA1429	MCM3AP-AS1	0.336964	2.07775e-11
YTHDC1	AC092653.1	0.344406	6.97975e-12
ZC3H13	AC092653.1	0.316886	3.41807e-10
YTHDC1	AC109460.2	0.411982	8.50936e-17
ZC3H13	AC109460.2	0.360035	6.41524e-13
YTHDC1	AC004148.1	0.588667	2.4182e-36
METTL3	AC004148.1	0.339484	1.44068e-11
YTHDC2	AC004148.1	0.381446	1.95896e-14
ZC3H13	AC004148.1	0.391853	3.26808e-15
ZC3H13	AC005070.3	0.336209	2.31712e-11
YTHDC1	AC008115.3	0.453885	1.86142e-20
METTL3	AC008115.3	0.394732	1.96895e-15
YTHDC2	AC008115.3	0.415773	4.16256e-17
RBM15	AC008115.3	0.358206	8.54071e-13
YTHDC1	AC010463.3	0.353863	1.67277e-12
ZC3H13	AC010463.3	0.336281	2.29311e-11
YTHDC1	AL133243.2	0.360349	6.10683e-13
ZC3H13	AL133243.2	0.450088	4.19532e-20
YTHDC1	AC016773.1	0.403061	4.41973e-16
METTL14	AC020663.2	-0.352239	2.14503e-12
HNRNPC	AL139352.1	0.305148	1.59991e-09
YTHDC1	AC093788.1	0.431955	1.7729e-18
ZC3H13	AC093788.1	0.374981	5.77328e-14
ZC3H13	AC103591.3	0.315275	4.24178e-10
YTHDC1	Z98884.2	0.472307	3.11496e-22
RBM15	Z98884.2	0.335216	2.67315e-11
WTAP	Z98884.2	0.341776	1.02979e-11
YTHDC1	AL022322.1	0.399823	7.93968e-16
ZC3H13	AP001160.1	0.300855	2.76689e-09
YTHDC1	AC092574.1	0.395445	1.73544e-15
ZC3H13	AC092574.1	0.311877	6.65991e-10
YTHDF1	MHENCR	0.314182	4.90685e-10
METTL3	MHENCR	0.332616	3.87764e-11
YTHDC1	AL136115.2	0.338455	1.67374e-11
RBM15	AC004943.2	0.318273	2.83556e-10
ZC3H13	AC010719.1	0.324483	1.21354e-10
YTHDC1	RUSC1-AS1	0.454388	1.67018e-20
ZC3H13	RUSC1-AS1	0.382774	1.56415e-14
YTHDC1	AP000240.1	0.302162	2.34395e-09
ZC3H13	AP000240.1	0.474309	1.96702e-22
YTHDC1	AL033384.2	0.319188	2.50528e-10
YTHDC1	AC127024.6	0.349899	3.06224e-12
ZC3H13	AC127024.6	0.310167	8.33816e-10
YTHDC1	AP000254.2	0.372024	9.38989e-14
ZC3H13	AP000254.2	0.403842	3.83317e-16
YTHDF1	AC090809.1	0.348594	3.72962e-12
KIAA1429	AC090809.1	0.345109	6.28753e-12
HNRNPC	MBNL1-AS1	-0.351256	2.49192e-12
METTL14	LINC02693	0.337246	1.99476e-11
YTHDF1	AC104825.1	-0.320069	2.22271e-10
HNRNPC	AC104825.1	-0.441316	2.63934e-19
YTHDF2	AC104825.1	-0.31647	3.61444e-10
ZC3H13	AL035071.1	0.495155	1.36611e-24
ZC3H13	AL445248.1	0.315802	3.95279e-10
YTHDC1	PCBP1-AS1	0.429249	3.04099e-18
METTL14	PCBP1-AS1	0.331951	4.26241e-11
YTHDC1	AC016747.3	0.338883	1.57273e-11
ZC3H13	AC016747.3	0.399009	9.18931e-16
YTHDC1	AC024361.1	0.353412	1.7927e-12
METTL3	AC024361.1	0.331843	4.3282e-11
YTHDC1	AC009090.3	0.317213	3.27106e-10
ZC3H13	WAC-AS1	0.355418	1.31658e-12
YTHDC2	C5orf56	0.479109	6.45464e-23
HNRNPC	AC011472.4	-0.335027	2.74693e-11
YTHDC1	AC139887.2	0.322389	1.61907e-10
YTHDC1	AC093752.3	0.452055	2.75752e-20
ZC3H13	AC093752.3	0.334322	3.03905e-11
RBM15	AC093752.3	0.340365	1.26672e-11
METTL14	AC093752.3	0.306977	1.26361e-09
HNRNPC	LINC00578	-0.358518	8.13486e-13
ZC3H13	AC010320.3	0.52152	1.53042e-27
YTHDC1	AL049840.5	0.417377	3.06729e-17
YTHDC2	AL049840.5	0.349128	3.44072e-12
ZC3H13	AL049840.5	0.332874	3.73755e-11
YTHDC1	AL157838.1	0.359342	7.15204e-13
HNRNPC	AL122035.1	-0.354613	1.49055e-12
HNRNPC	LINC00921	-0.326861	8.72379e-11
YTHDF1	LINC00526	0.338766	1.59972e-11
YTHDC1	AL117379.1	0.367635	1.91511e-13
YTHDF1	AL117379.1	0.379681	2.63735e-14
ZC3H13	AL117379.1	0.414883	4.92779e-17
RBM15	AL606489.1	0.369589	1.39632e-13
YTHDC1	AC012615.1	0.360886	5.61191e-13
METTL3	AC012615.1	0.366184	2.4183e-13
HNRNPC	AC005180.1	-0.317992	2.94505e-10
METTL3	SNHG21	0.480261	4.92745e-23
YTHDC1	AL139349.1	0.371056	1.09978e-13
ZC3H13	AC079414.3	0.309435	9.17691e-10
YTHDC1	PTOV1-AS2	0.556949	6.16982e-32
METTL3	PTOV1-AS2	0.308871	9.87851e-10
YTHDC2	PTOV1-AS2	0.324767	1.16682e-10
ZC3H13	PTOV1-AS2	0.4377	5.5473e-19
RBM15	PTOV1-AS2	0.34298	8.62253e-12
YTHDC1	AC022400.4	0.396107	1.54298e-15
YTHDC1	AC005332.3	0.334281	3.05712e-11
KIAA1429	FGD5-AS1	0.345332	6.08129e-12
ZC3H13	AC005089.1	0.352771	1.97762e-12
YTHDC1	AP000766.1	0.421566	1.37124e-17
ZC3H13	AP000766.1	0.414128	5.68281e-17
METTL14	AP000766.1	0.308095	1.09288e-09
YTHDC1	AC138956.1	0.522122	1.30162e-27
METTL3	AC138956.1	0.356998	1.03079e-12
YTHDC2	AC138956.1	0.509226	3.91523e-26
METTL14	AC138956.1	0.361359	5.20932e-13
YTHDF1	AL162595.1	0.488656	6.6733e-24
RBM15	AL162595.1	0.304471	1.74544e-09
HNRNPC	PRKCQ-AS1	0.31467	4.59833e-10
YTHDC1	AC068790.5	0.416591	3.56293e-17
ZC3H13	AC068790.5	0.321807	1.75352e-10
KIAA1429	AC105219.4	0.336562	2.20196e-11
YTHDC1	AC092301.1	0.327231	8.28523e-11
ZC3H13	AC092301.1	0.3272	8.32092e-11
YTHDC1	AC005104.1	0.46691	1.05942e-21
METTL3	AC005104.1	0.342419	9.36701e-12
YTHDC2	AC005104.1	0.475951	1.34638e-22
YTHDC1	LINC01004	0.322827	1.52464e-10
ZC3H13	LINC01004	0.304814	1.67021e-09
YTHDC1	Z83843.1	0.410439	1.13561e-16
YTHDC2	Z83843.1	0.301301	2.61479e-09
ZC3H13	Z83843.1	0.392725	2.80443e-15
HNRNPC	AC008764.2	-0.319201	2.50085e-10
YTHDC1	AC010186.3	0.322753	1.54037e-10
YTHDC1	AC135050.5	0.355863	1.229e-12
YTHDC1	AL031670.1	0.466882	1.06602e-21
ZC3H13	AL031670.1	0.411477	9.35411e-17
METTL3	AL139089.1	0.306849	1.28472e-09
ZC3H13	AL139089.1	0.551219	3.44252e-31
YTHDF1	Z99572.1	0.366928	2.14592e-13
YTHDC1	AC026356.2	0.36405	3.401e-13
ZC3H13	AC026356.2	0.33689	2.1e-11
YTHDC1	AL132989.2	0.431769	1.84005e-18
YTHDC2	AL132989.2	0.373289	7.62983e-14
METTL14	AL132989.2	0.357221	9.95682e-13
YTHDC1	AC113139.1	0.323829	1.32823e-10
ZC3H13	AC113139.1	0.343166	8.38834e-12
YTHDF1	AC104083.1	-0.319306	2.46539e-10
HNRNPC	AC104083.1	-0.398311	1.04147e-15
ZC3H13	SND1-IT1	0.493079	2.27589e-24
YTHDC1	AC009120.2	0.46738	9.53091e-22
YTHDC2	AC009120.2	0.371632	1.00104e-13
ZC3H13	AC009120.2	0.309457	9.15104e-10
YTHDC2	AC009237.14	-0.320394	2.12653e-10
HNRNPC	AP001189.3	-0.315978	3.86093e-10
YTHDC1	LINC00115	0.325396	1.06957e-10
METTL3	LINC00115	0.353059	1.89239e-12
YTHDC1	SCAT2	0.348009	4.07296e-12
ZC3H13	SCAT2	0.391309	3.59401e-15
YTHDC1	AC012467.2	0.316124	3.78632e-10
ZC3H13	AC012467.2	0.302717	2.18402e-09
ZC3H13	HOXA-AS2	0.331487	4.55224e-11
YTHDC1	AC005261.1	0.460312	4.5951e-21
ZC3H13	AC005261.1	0.555274	1.02322e-31
YTHDF1	AC099850.3	0.458873	6.30177e-21
METTL3	AC099850.3	0.352542	2.048e-12
HNRNPC	AC099850.3	0.476246	1.25723e-22
RBM15	AC099850.3	0.511173	2.3635e-26
WTAP	AC099850.3	0.303028	2.09923e-09
YTHDF2	AC099850.3	0.49344	2.08309e-24
HNRNPC	SNHG15	0.342685	9.00641e-12
YTHDC1	AC253536.3	0.305739	1.48282e-09
RBM15	AC253536.3	0.361988	4.71634e-13
YTHDC1	AC022150.2	0.326987	8.5719e-11
ZC3H13	AC022150.2	0.396025	1.56554e-15
YTHDC2	AL121772.3	0.302843	2.14932e-09
YTHDC1	AL034550.1	0.309937	8.59371e-10
YTHDF1	AL034550.1	0.30662	1.3233e-09
KIAA1429	AL034550.1	0.323506	1.38872e-10
YTHDF1	AL109614.1	0.368065	1.78677e-13
YTHDC1	AC097641.2	0.404312	3.51813e-16
ZC3H13	AC097641.2	0.369511	1.41402e-13
HNRNPC	AL122035.2	-0.375131	5.63142e-14
ZC3H13	AL122035.2	0.330228	5.43959e-11
YTHDC2	AC027644.3	-0.314109	4.95472e-10
YTHDC1	AL133215.1	0.307283	1.21442e-09
KIAA1429	AL133215.1	0.31293	5.79436e-10
YTHDC1	LINC00174	0.392132	3.11174e-15
ZC3H13	LINC00174	0.357809	9.08543e-13
METTL3	AL139289.2	0.328473	6.96303e-11
YTHDC1	AL049840.4	0.401899	5.45773e-16
YTHDC2	AL049840.4	0.3362	2.32017e-11
RBM15	AL049840.4	0.39386	2.29677e-15
METTL14	AL049840.4	0.326862	8.72307e-11
YTHDC1	FMR1-IT1	0.416522	3.61001e-17
ZC3H13	FMR1-IT1	0.355846	1.23217e-12
YTHDC1	AC245060.2	0.390936	3.83599e-15
METTL3	AC245060.2	0.310296	8.19933e-10
ZC3H13	AC245060.2	0.395968	1.58163e-15
RBM15	AC245060.2	0.373474	7.40182e-14
HNRNPC	AP003486.1	-0.409855	1.26602e-16
YTHDC1	AC245884.8	0.396799	1.3641e-15
ZC3H13	AC245884.8	0.43189	1.79585e-18
YTHDC1	STARD7-AS1	0.369178	1.49252e-13
RBM15	STARD7-AS1	0.369989	1.30846e-13
YTHDF1	AL139384.1	0.340971	1.15908e-11
YTHDC1	AC008760.1	0.382782	1.56213e-14
METTL3	LINC00909	0.316752	3.48022e-10
YTHDC1	AC090948.2	0.329376	6.13351e-11
YTHDC2	AC090948.2	0.454118	1.77012e-20
RBM15	AC090948.2	0.345929	5.56314e-12
METTL14	AC090948.2	0.301588	2.52137e-09
ZC3H13	AC006441.1	0.333235	3.55e-11
ZC3H13	LINC02585	0.307807	1.13466e-09
YTHDF1	AC093010.3	-0.309249	9.4031e-10
HNRNPC	AC093010.3	-0.473909	2.15679e-22
METTL3	AL592166.1	0.369705	1.37021e-13
RBM15	AL592166.1	0.35375	1.70215e-12
YTHDF2	AL592166.1	0.309206	9.45591e-10
YTHDC2	AC005034.3	0.310247	8.25163e-10
METTL14	AC005034.3	0.349642	3.1836e-12
YTHDC1	AL031775.2	0.437056	6.3258e-19
METTL3	AC005840.2	0.374766	5.98212e-14
YTHDF1	DUXAP8	0.312043	6.51549e-10
YTHDC1	AP001469.2	0.304619	1.71258e-09
METTL3	AP001469.2	0.3161	3.79811e-10
RBM15	AP001469.2	0.370474	1.2092e-13
YTHDC1	AC087741.1	0.349464	3.27058e-12
YTHDC1	LINC00265	0.315268	4.24583e-10
ZC3H13	LINC00265	0.449369	4.88786e-20
RBM15	LINC00265	0.327754	7.70129e-11
YTHDF1	SAMD12-AS1	0.35115	2.53257e-12
YTHDC1	AC084824.3	0.425794	6.01484e-18
ZC3H13	AC084824.3	0.378582	3.17127e-14
YTHDC1	AL158163.1	0.366957	2.13612e-13
ZC3H13	AL158163.1	0.3586	8.03204e-13
YTHDC1	AC015813.1	0.443476	1.68624e-19
METTL3	AC015813.1	0.316966	3.38164e-10
YTHDC2	AC015813.1	0.3206	2.06779e-10
YTHDC1	AP005899.1	0.362451	4.38383e-13
ZC3H13	AC010969.2	0.371087	1.09429e-13
YTHDC1	JPX	0.371907	9.57076e-14
ZC3H13	JPX	0.31733	3.21976e-10
YTHDC1	AP000442.1	0.497144	8.35015e-25
METTL3	AP000442.1	0.324274	1.24925e-10
ZC3H13	AP000442.1	0.373745	7.07828e-14
RBM15	AP000442.1	0.319463	2.41368e-10
YTHDC1	AC084824.4	0.48154	3.64631e-23
ZC3H13	AC084824.4	0.453608	1.97594e-20
YTHDC2	AL121839.2	0.350862	2.64594e-12
YTHDC1	SOS1-IT1	0.323004	1.488e-10
ZC3H13	SOS1-IT1	0.351561	2.37889e-12
YTHDC1	SH3BP5-AS1	0.419327	2.11136e-17
YTHDC2	SH3BP5-AS1	0.424097	8.38527e-18
METTL14	SH3BP5-AS1	0.306248	1.38858e-09
YTHDF1	ELF3-AS1	0.312158	6.41737e-10
METTL3	AP002360.1	0.309821	8.725e-10
YTHDC2	AP001625.2	0.346337	5.234e-12
YTHDC1	AL136295.7	0.440265	3.27798e-19
METTL3	AL136295.7	0.313997	5.02903e-10
ZC3H13	AL136295.7	0.511102	2.40722e-26
METTL3	MINCR	0.313528	5.35257e-10
ZC3H13	REV3L-IT1	0.378373	3.28403e-14
YTHDF1	LINC01082	-0.314502	4.70256e-10
HNRNPC	LINC01082	-0.304508	1.73708e-09
YTHDC1	AL031186.1	0.358591	8.04224e-13
ZC3H13	AL031186.1	0.323483	1.39323e-10
ZC3H13	LINC00852	0.373345	7.56022e-14
YTHDC1	ALOX12-AS1	0.330938	4.92059e-11
YTHDC1	AP003170.3	0.323715	1.34929e-10
ZC3H13	AP003170.3	0.370908	1.12665e-13
HNRNPC	ELN-AS1	-0.334427	2.99368e-11
YTHDC1	AC093297.2	0.325224	1.0953e-10
ZC3H13	AC093297.2	0.381871	1.82301e-14
YTHDC1	AL135999.1	0.568783	1.59111e-33
METTL3	AL135999.1	0.49577	1.1737e-24
YTHDC2	AL135999.1	0.394447	2.07059e-15
ZC3H13	AL135999.1	0.319863	2.28585e-10
RBM15	AL135999.1	0.356687	1.08175e-12
YTHDF2	AC096536.2	0.317948	2.96281e-10
YTHDC1	AC020907.4	0.399917	7.80551e-16
ZC3H13	AC068491.3	0.365539	2.6814e-13
YTHDC1	ZBTB40-IT1	0.402108	5.25425e-16
METTL3	ZBTB40-IT1	0.328874	6.58202e-11
YTHDC2	ZBTB40-IT1	0.309066	9.63089e-10
YTHDC1	AL121845.4	0.337459	1.93402e-11
YTHDC2	AC009779.2	-0.359805	6.65156e-13
YTHDC1	AL450263.1	0.341601	1.05658e-11
YTHDC2	AL450263.1	0.316931	3.39756e-10
RBM15	AL450263.1	0.346293	5.269e-12
YTHDC1	AC008735.2	0.468791	6.93206e-22
ZC3H13	AL391834.2	0.319113	2.53072e-10
YTHDC1	ZNF213-AS1	0.401992	5.36628e-16
YTHDC1	AL031282.2	0.379732	2.61479e-14
ZC3H13	AL031282.2	0.35275	1.984e-12
YTHDF1	AL121894.2	0.301688	2.48957e-09
YTHDC1	CR936218.1	0.526475	3.99076e-28
METTL3	CR936218.1	0.333462	3.43673e-11
YTHDC2	CR936218.1	0.429025	3.17957e-18
ZC3H13	CR936218.1	0.318455	2.76639e-10
RBM15	CR936218.1	0.350526	2.78437e-12
KIAA1429	CR936218.1	0.320601	2.06749e-10
ZC3H13	AP002993.1	0.348444	3.81503e-12
ZC3H13	AC004951.1	0.41641	3.68814e-17
YTHDC1	AP001160.4	0.335194	2.68167e-11
YTHDC1	AC004771.1	0.362916	4.07245e-13
METTL3	AL391244.2	0.396712	1.38541e-15
YTHDC1	GHRLOS	0.395469	1.728e-15
ZC3H13	GHRLOS	0.303102	2.07944e-09
ZC3H13	NNT-AS1	0.386115	8.84149e-15
YTHDC2	LINC00426	0.325164	1.1045e-10
YTHDF1	LINC01560	0.338553	1.6501e-11
YTHDC1	AC004832.5	0.337296	1.98041e-11
ZC3H13	AC004832.5	0.303112	2.07683e-09
YTHDF1	SLCO4A1-AS1	0.331504	4.5411e-11
YTHDC1	AL513365.2	0.357009	1.02894e-12
ZC3H13	AL513365.2	0.307115	1.24121e-09
YTHDC1	HM13-IT1	0.311442	7.05267e-10
ZC3H13	HM13-IT1	0.486056	1.24668e-23
ZC3H13	AGBL5-IT1	0.326242	9.50894e-11
YTHDC1	AL139011.1	0.324479	1.21422e-10
YTHDC1	AC008731.1	0.306039	1.42656e-09
ZC3H13	AC008731.1	0.311659	6.85408e-10
HNRNPC	PITPNA-AS1	0.324628	1.18951e-10
YTHDC1	AC009118.3	0.348615	3.71777e-12
ZC3H13	AC009118.3	0.36872	1.60745e-13
YTHDC1	MUC20-OT1	0.371655	9.97402e-14
ZC3H13	MUC20-OT1	0.346314	5.25256e-12
ZC3H13	AC011468.1	0.362026	4.68825e-13
YTHDC1	AC107068.1	0.475843	1.38039e-22
METTL3	AC107068.1	0.456682	1.01632e-20
ZC3H13	AC107068.1	0.388316	6.04909e-15
KIAA1429	AC107068.1	0.33851	1.66052e-11
YTHDC1	AC090181.2	0.305204	1.58852e-09
HNRNPC	MEG3	-0.319103	2.53412e-10
ZC3H13	Z69666.1	0.313912	5.08621e-10
YTHDC1	AC093582.1	0.326039	9.7812e-11
YTHDF1	AC093582.1	0.322098	1.68514e-10
YTHDC1	AC098869.2	0.378884	3.0146e-14
YTHDC2	AC098869.2	0.440921	2.86343e-19
RBM15	AC098869.2	0.347504	4.39438e-12
YTHDC1	AC015871.4	0.432657	1.53981e-18
ZC3H13	AL136304.1	0.375487	5.30907e-14
YTHDC1	AC007292.1	0.325733	1.02061e-10
YTHDC1	SNHG20	0.44546	1.11452e-19
YTHDF1	SNHG20	0.34272	8.95954e-12
METTL3	SNHG20	0.473975	2.12423e-22
ZC3H13	SNHG20	0.324612	1.19223e-10
ZC3H13	AC132872.1	0.318014	2.93633e-10
YTHDC1	AC139795.2	0.35113	2.54018e-12
METTL14	AC005034.5	0.333867	3.24345e-11
ZC3H13	UBE2R2-AS1	0.365107	2.87336e-13
YTHDC1	AL354836.1	0.36307	3.97378e-13
YTHDF1	AL354836.1	0.321162	1.9152e-10
ZC3H13	AL354836.1	0.312374	6.23617e-10
YTHDC1	AL031717.1	0.373278	7.64335e-14
ZC3H13	AL031717.1	0.335179	2.68755e-11
ZC3H13	AC009812.4	0.320439	2.11364e-10
YTHDC1	AL022328.2	0.478357	7.69503e-23
ZC3H13	AL022328.2	0.402248	5.12298e-16
YTHDC1	AC087500.1	0.329501	6.02682e-11
METTL3	AL357079.1	0.310934	7.53998e-10
ZC3H13	AL357079.1	0.426874	4.86419e-18
YTHDC1	AL050341.2	0.36096	5.54742e-13
ZC3H13	AL050341.2	0.319625	2.36118e-10
YTHDC1	GABPB1-AS1	0.340288	1.28107e-11
YTHDF1	AC017074.1	0.344161	7.2383e-12
YTHDC1	AL390728.6	0.402145	5.21908e-16
ZC3H13	AL390728.6	0.50824	5.04862e-26
ZC3H13	AL035461.2	0.485734	1.34661e-23
YTHDC1	ACAP2-IT1	0.486453	1.13378e-23
YTHDC2	ACAP2-IT1	0.395064	1.85649e-15
RBM15	ACAP2-IT1	0.382389	1.66994e-14
ZC3H13	AL035701.1	0.302896	2.13494e-09
YTHDC1	MIAT	0.308187	1.07991e-09
YTHDC2	MIAT	0.349148	3.43062e-12
YTHDF1	OSER1-DT	0.328624	6.81743e-11
YTHDC2	OSER1-DT	-0.343738	7.70757e-12
ZC3H13	AL604028.1	0.336721	2.1521e-11
YTHDC1	AC002553.1	0.427416	4.37103e-18
ZC3H13	AC002553.1	0.431827	1.81867e-18
ZC3H13	AC113143.1	0.387567	6.88538e-15
