# Supplementary material for: Characterization of the Prognostic m6A-Related lncRNA Signature in Gastric Cancer
Source: Front Oncol. 2021 Apr 13;11:630260. doi: 10.3389/fonc.2021.630260 (PMC8076577; doi:10.3389/fonc.2021.630260)
Supplement: Supplementary Table 2 — Candidate drugs identified by the CMAP database. [file Table_2.xlsx]

## Sheet: Sheet1
rank	cmap name	mean	n	enrichment	p	specificity	percent non-null
4	benzbromarone	-0.361	3	-0.895	0.00226	0.0063	66
8	mimosine	-0.444	3	-0.87	0.00437	0	66
41	STOCK1N-35696	-0.383	2	-0.799	0.07897	0.0753	50
5	dimenhydrinate	-0.328	4	-0.796	0.00348	0.0072	50
10	betulinic acid	-0.382	4	-0.772	0.00547	0.0065	50
23	sulfaquinoxaline	-0.44	3	-0.75	0.03197	0.037	66
13	fluoxetine	-0.328	4	-0.744	0.00851	0.0083	50
14	ribavirin	-0.286	4	-0.741	0.00887	0.0526	50
64	arachidonyltrifluoromethane	-0.36	2	-0.718	0.15848	0.2026	50
7	thioperamide	-0.409	5	-0.714	0.00415	0.0224	60
19	tocainide	-0.257	4	-0.693	0.01916	0.0839	50
75	imatinib	-0.256	2	-0.672	0.21607	0.2333	50
24	quipazine	-0.314	4	-0.654	0.03348	0.0252	50
81	MK-886	-0.352	2	-0.651	0.24482	0.1921	50
52	cobalt chloride	-0.46	3	-0.628	0.10714	0.0551	66
33	metixene	-0.259	4	-0.611	0.05835	0.1308	50
60	16,16-dimethylprostaglandin E2	-0.23	3	-0.597	0.14538	0.131	66
12	6-bromoindirubin-3'-oxime	-0.409	7	-0.594	0.00715	0.1075	57
62	Prestwick-1083	-0.462	3	-0.594	0.15015	0.24	66
39	dropropizine	-0.282	4	-0.591	0.07529	0.0718	50
99	spaglumic acid	-0.416	2	-0.583	0.35039	0.4516	50
45	ondansetron	-0.233	4	-0.582	0.08395	0.1955	50
46	pivmecillinam	-0.364	4	-0.577	0.08777	0.1381	50
47	nimesulide	-0.384	4	-0.576	0.08934	0.0645	50
58	droperidol	-0.346	4	-0.54	0.1296	0.1389	50
36	oleandomycin	-0.374	5	-0.533	0.07293	0.1141	60
32	diethylstilbestrol	-0.242	6	-0.511	0.05631	0.1557	50
50	josamycin	-0.223	5	-0.509	0.09761	0.22	60
73	Prestwick-857	-0.3	4	-0.487	0.20888	0.344	50
76	talampicillin	-0.401	4	-0.48	0.22236	0.3797	50
78	tridihexethyl	-0.25	4	-0.477	0.22885	0.3636	50
124	5182598	-0.027	2	-0.476	0.58967	0.8302	50
85	SR-95531	-0.369	4	-0.463	0.2606	0.319	50
87	withaferin A	-0.226	4	-0.453	0.28244	0.4754	50
88	chlorphenesin	-0.361	4	-0.453	0.28322	0.4418	50
90	amiprilose	-0.371	4	-0.448	0.29658	0.2941	50
92	phensuximide	-0.333	4	-0.443	0.30916	0.5048	50
93	diflorasone	-0.153	4	-0.441	0.31359	0.3168	50
94	ethosuximide	-0.351	4	-0.439	0.31831	0.3851	50
95	levothyroxine sodium	-0.221	4	-0.437	0.32439	0.3333	50
98	sulfapyridine	-0.108	4	-0.43	0.34339	0.3186	50
101	metacycline	-0.13	4	-0.422	0.36774	0.6529	50
102	emetine	-0.182	4	-0.421	0.3687	0.7765	50
103	ioversol	-0.296	4	-0.417	0.37998	0.3939	50
105	glimepiride	-0.11	4	-0.417	0.38232	0.2857	50
108	spectinomycin	-0.31	4	-0.411	0.39862	0.3214	50
125	butacaine	0.269	4	0.352	0.5917	0.5669	50
123	calycanthine	0.089	4	0.359	0.56512	0.5385	50
121	rotenone	0.26	4	0.36	0.56299	0.6491	50
122	nitrofural	0.288	4	0.36	0.56444	0.5948	50
68	PF-00562151-00	0.208	8	0.369	0.17462	0.2157	50
120	benfluorex	0.299	4	0.371	0.5249	0.5698	50
119	myricetin	0.306	4	0.372	0.52183	0.7313	50
118	tacrine	0.306	4	0.376	0.50922	0.4025	50
129	STOCK1N-35874	0.234	2	0.376	0.87347	0.9317	50
117	methanthelinium bromide	0.297	4	0.385	0.47793	0.446	50
115	15(S)-15-methylprostaglandin E2	0.281	4	0.386	0.47423	0.6215	50
116	capsaicin	0.238	4	0.386	0.47568	0.3023	50
83	loperamide	0.344	6	0.387	0.25303	0.5505	50
114	16-phenyltetranorprostaglandin E2	0.3	4	0.396	0.44353	0.4097	50
112	dorzolamide	0.107	4	0.398	0.43444	0.3132	50
113	acemetacin	0.323	4	0.398	0.43631	0.7135	50
111	naringenin	0.127	4	0.399	0.43321	0.7287	50
110	alimemazine	0.129	4	0.404	0.41735	0.4667	50
109	sulfamethizole	0.099	4	0.407	0.40745	0.2296	50
128	exisulind	0.292	2	0.408	0.80009	0.7609	50
107	stachydrine	0.334	4	0.411	0.39289	0.2914	50
106	hydroquinine	0.307	4	0.414	0.38433	0.5029	50
104	gibberellic acid	0.268	4	0.415	0.38117	0.296	50
127	TTNPB	0.307	2	0.422	0.76417	0.8385	50
100	aconitine	0.331	4	0.425	0.35354	0.3072	50
97	corticosterone	0.349	4	0.43	0.33985	0.4742	50
96	clidinium bromide	0.18	4	0.431	0.3378	0.396	50
91	piperine	0.363	4	0.443	0.30418	0.2183	50
43	tamoxifen	0.233	7	0.451	0.08245	0.0968	57
126	cromoglicic acid	0.34	2	0.455	0.66134	0.6412	50
86	dobutamine	0.312	4	0.459	0.26253	0.2356	50
82	puromycin	0.316	4	0.464	0.25175	0.6742	50
28	methotrexate	0.348	8	0.468	0.03879	0.1627	50
80	isradipine	0.255	4	0.468	0.24226	0.1905	50
79	Prestwick-689	0.322	4	0.47	0.23782	0.1825	50
77	orciprenaline	0.291	4	0.476	0.22505	0.2209	50
40	quercetin	0.158	6	0.486	0.07817	0.1075	50
71	azlocillin	0.279	4	0.494	0.19286	0.1667	50
70	sulfanilamide	0.093	4	0.499	0.18457	0.1591	50
54	tolazoline	0.331	5	0.503	0.10982	0.0696	60
67	proadifen	0.308	4	0.507	0.17219	0.4315	50
51	dicycloverine	0.272	5	0.511	0.09889	0.2155	60
66	cyclizine	0.305	4	0.511	0.16495	0.1788	50
65	nabumetone	0.322	4	0.514	0.16062	0.2013	50
48	mianserin	0.262	5	0.517	0.09216	0.1389	60
29	PNU-0251126	0.4	6	0.52	0.04897	0.1975	66
61	syrosingopine	0.291	4	0.523	0.14808	0.4372	50
84	mycophenolic acid	0.388	3	0.533	0.2603	0.5779	66
34	ivermectin	0.393	5	0.541	0.06839	0.2634	60
56	etilefrine	0.331	4	0.542	0.12276	0.1579	50
57	cyclopentolate	0.115	4	0.542	0.12356	0.079	50
53	cefsulodin	0.112	4	0.556	0.10718	0.0539	50
72	AG-012559	0.401	3	0.567	0.1946	0.0938	66
44	papaverine	0.32	4	0.581	0.08295	0.0915	50
42	Trolox C	0.298	4	0.585	0.07903	0.0325	50
38	procyclidine	0.339	4	0.589	0.0752	0.0507	50
37	quinisocaine	0.408	4	0.591	0.07398	0.1177	50
63	articaine	0.416	3	0.591	0.156	0.0551	66
25	clotrimazole	0.39	5	0.595	0.03386	0.1333	60
35	phenindione	0.353	4	0.597	0.06869	0.0394	50
59	doxepin	0.457	3	0.609	0.13008	0.1529	66
89	alcuronium chloride	0.318	2	0.617	0.29506	0.2741	50
55	mecamylamine	0.456	3	0.623	0.11319	0.0853	66
21	berberine	0.317	4	0.669	0.02678	0.0214	50
74	5230742	0.35	2	0.672	0.21542	0.155	50
20	pseudopelletierine	0.29	4	0.681	0.02238	0.0184	50
31	proscillaridin	0.449	3	0.697	0.0545	0.1832	66
69	5224221	0.374	2	0.703	0.17583	0.4805	50
18	daunorubicin	0.57	4	0.709	0.01458	0.1364	75
17	imipramine	0.295	4	0.71	0.01456	0.0286	50
16	idazoxan	0.405	4	0.714	0.01353	0.0078	75
6	doxylamine	0.515	5	0.721	0.00384	0.024	80
15	urapidil	0.314	4	0.727	0.01112	0	50
27	LM-1685	0.409	3	0.735	0.03652	0.0054	66
26	scriptaid	0.359	3	0.739	0.03463	0.2361	66
11	sisomicin	0.442	4	0.759	0.00631	0.0063	75
9	kinetin	0.307	4	0.779	0.00444	0	50
49	quinostatin	0.407	2	0.784	0.0935	0.2707	50
30	MS-275	0.411	2	0.836	0.05434	0.2035	50
3	perhexiline	0.603	4	0.857	0.00054	0.0207	100
2	ciclopirox	0.572	4	0.87	0.0004	0.0338	100
22	butein	0.561	2	0.88	0.02899	0.0292	100
1	econazole	0.692	4	0.907	8e-05	0.0154	100

## Sheet: Sheet2
Name	Description	ID
benzbromarone	Chloride channel blocker	BRD-K11717138
mimosine	#N/A	#N/A
STOCK1N-35696	#N/A	#N/A
dimenhydrinate	#N/A	#N/A
betulinic acid	#N/A	#N/A
sulfaquinoxaline	#N/A	#N/A
fluoxetine	Selective serotonin reuptake inhibitor (SSRI)	BRD-A31159102
ribavirin	Antiviral	BRD-A96255180
arachidonyltrifluoromethane	#N/A	#N/A
thioperamide	Histamine receptor antagonist	BRD-K63874012
tocainide	Sodium channel blocker	BRD-A92670106
imatinib	BCR-ABL kinase inhibitor	BRD-K92723993
quipazine	Serotonin receptor agonist	BRD-K62056274
MK-886	#N/A	#N/A
cobalt chloride	#N/A	#N/A
metixene	Acetylcholine receptor antagonist	BRD-A33711280
16,16-dimethylprostaglandin E2	#N/A	#N/A
6-bromoindirubin-3'-oxime	#N/A	#N/A
Prestwick-1083	#N/A	#N/A
dropropizine	#N/A	#N/A
spaglumic acid	#N/A	#N/A
ondansetron	Serotonin receptor antagonist	BRD-A19736161
pivmecillinam	Bacterial cell wall synthesis inhibitor	BRD-K67100011
nimesulide	Cyclooxygenase inhibitor	BRD-K76775527
droperidol	Dopamine receptor antagonist	BRD-K97158071
oleandomycin	#N/A	#N/A
diethylstilbestrol	Estrogen receptor agonist	BRD-K45330754
josamycin	#N/A	#N/A
Prestwick-857	#N/A	#N/A
talampicillin	Bacterial cell wall synthesis inhibitor	BRD-A10303790
tridihexethyl	#N/A	#N/A
5182598	#N/A	#N/A
SR-95531	#N/A	#N/A
withaferin A	#N/A	#N/A
chlorphenesin	#N/A	#N/A
amiprilose	#N/A	#N/A
phensuximide	Succinimide antiepileptic	BRD-A18043272
diflorasone	Corticosteroid agonist	BRD-K17674993
ethosuximide	#N/A	#N/A
levothyroxine sodium	#N/A	#N/A
sulfapyridine	#N/A	#N/A
metacycline	#N/A	#N/A
emetine	Protein synthesis inhibitor	BRD-A25687296
ioversol	#N/A	#N/A
glimepiride	Insulin secretagogue	BRD-K34776109
spectinomycin	Bacterial 30S ribosomal subunit inhibitor	BRD-K11905747
butacaine	#N/A	#N/A
calycanthine	GABA release inhibitor	BRD-K59851896
rotenone	#N/A	#N/A
nitrofural	Bacterial DNA inhibitor	BRD-K79092138
PF-00562151-00	#N/A	#N/A
benfluorex	#N/A	#N/A
myricetin	Androgen receptor agonist	BRD-K43149758
tacrine	Acetylcholinesterase inhibitor	BRD-K81473089
STOCK1N-35874	#N/A	#N/A
methanthelinium bromide	#N/A	#N/A
15(S)-15-methylprostaglandin E2	#N/A	#N/A
capsaicin	TRPV agonist	BRD-K16336526
loperamide	Opioid receptor agonist	BRD-K61250553
16-phenyltetranorprostaglandin E2	#N/A	#N/A
dorzolamide	#N/A	#N/A
acemetacin	#N/A	#N/A
naringenin	Aromatase inhibitor	BRD-A94669766
alimemazine	Histamine receptor agonist	BRD-A49225603
sulfamethizole	#N/A	#N/A
exisulind	#N/A	#N/A
stachydrine	#N/A	#N/A
hydroquinine	Antiarrhythmic	BRD-A78295502
gibberellic acid	#N/A	#N/A
TTNPB	Retinoid receptor agonist	BRD-K68246049
aconitine	#N/A	#N/A
corticosterone	mineralocorticoid receptor agonist	BRD-K73589401
clidinium bromide	#N/A	#N/A
piperine	Monoamine oxidase inhibitor	BRD-K59522102
tamoxifen	Estrogen receptor antagonist	BRD-K04210847
cromoglicic acid	#N/A	#N/A
dobutamine	Adrenergic receptor agonist	BRD-A78322124
puromycin	Protein synthesis inhibitor	BRD-A28970875
methotrexate	Dihydrofolate reductase inhibitor	BRD-K59456551
isradipine	Calcium channel blocker	BRD-A90799790
Prestwick-689	#N/A	#N/A
orciprenaline	Adrenergic receptor agonist	BRD-A07780951
quercetin	Polar auxin transport inhibitor	BRD-K97399794
azlocillin	#N/A	#N/A
sulfanilamide	#N/A	#N/A
tolazoline	Adrenergic receptor antagonist	BRD-K46211610
proadifen	Nitric oxide synthase inhibitor	BRD-K46317332
dicycloverine	Acetylcholine receptor antagonist	BRD-K68507560
cyclizine	#N/A	#N/A
nabumetone	Cyclooxygenase inhibitor	BRD-K65146499
mianserin	Serotonin receptor antagonist	BRD-A19661776
PNU-0251126	#N/A	#N/A
syrosingopine	Vesicular monoamine transporter inhibitor	BRD-K14200658
mycophenolic acid	#N/A	#N/A
ivermectin	GABA receptor agonist	BRD-A48570745
etilefrine	Adrenergic receptor agonist	BRD-A09925278
cyclopentolate	Acetylcholine receptor antagonist	BRD-A77291778
cefsulodin	#N/A	#N/A
AG-012559	#N/A	#N/A
papaverine	Phosphodiesterase inhibitor	BRD-K15567136
Trolox C	#N/A	#N/A
procyclidine	Acetylcholine receptor antagonist	BRD-A31800922
quinisocaine	Local anesthetic	BRD-K73391359
articaine	Local anesthetic	BRD-A70514680
clotrimazole	Cytochrome P450 inhibitor	BRD-K15916496
phenindione	#N/A	#N/A
doxepin	Histamine receptor antagonist	BRD-K36616567
alcuronium chloride	#N/A	#N/A
mecamylamine	#N/A	#N/A
berberine	#N/A	#N/A
5230742	#N/A	#N/A
pseudopelletierine	Anthelmintic	BRD-A19053259
proscillaridin	ATPase inhibitor	BRD-A34806832
5224221	#N/A	#N/A
daunorubicin	RNA synthesis inhibitor	BRD-K43389675
imipramine	Norepinephrine reuptake inhibitor	BRD-K38436528
idazoxan	#N/A	#N/A
doxylamine	Histamine receptor antagonist	BRD-A44008656
urapidil	Adrenergic receptor antagonist	BRD-K73196317
LM-1685	Cyclooxygenase inhibitor	BRD-K51941867
scriptaid	HDAC inhibitor	BRD-K22503835
sisomicin	#N/A	#N/A
kinetin	#N/A	#N/A
quinostatin	#N/A	#N/A
MS-275	#N/A	#N/A
perhexiline	Carnitine palmitoyltransferase inhibitor	BRD-A19633847
ciclopirox	#N/A	#N/A
butein	EGFR inhibitor	BRD-K17497770
econazole	Bacterial cell wall synthesis inhibitor	BRD-A51820102

## Sheet: Sheet3
Name	MoA	Perturbagen Id	Perturbagen Count
benzbromarone	Chloride channel blocker	BRD-K11717138	1
fluoxetine	Selective serotonin reuptake inhibitor (SSRI)	BRD-A31159102	1
ribavirin	Antiviral	BRD-A96255180	1
thioperamide	Histamine receptor antagonist	BRD-K63874012	1
tocainide	Sodium channel blocker	BRD-A92670106	1
imatinib	BCR-ABL kinase inhibitor	BRD-K92723993	1
quipazine	Serotonin receptor agonist	BRD-K62056274	1
metixene	Acetylcholine receptor antagonist	BRD-A33711280	1
ondansetron	Serotonin receptor antagonist	BRD-A19736161	1
pivmecillinam	Bacterial cell wall synthesis inhibitor	BRD-K67100011	1
nimesulide	Cyclooxygenase inhibitor	BRD-K76775527	1
droperidol	Dopamine receptor antagonist	BRD-K97158071	1
diethylstilbestrol	Estrogen receptor agonist	BRD-K45330754	1
talampicillin	Bacterial cell wall synthesis inhibitor	BRD-A10303790	1
phensuximide	Succinimide antiepileptic	BRD-A18043272	1
diflorasone	Corticosteroid agonist	BRD-K17674993	1
emetine	Protein synthesis inhibitor	BRD-A25687296	1
glimepiride	Insulin secretagogue	BRD-K34776109	1
spectinomycin	Bacterial 30S ribosomal subunit inhibitor	BRD-K11905747	1
calycanthine	GABA release inhibitor	BRD-K59851896	1
nitrofural	Bacterial DNA inhibitor	BRD-K79092138	1
myricetin	Androgen receptor agonist	BRD-K43149758	1
tacrine	Acetylcholinesterase inhibitor	BRD-K81473089	1
capsaicin	TRPV agonist	BRD-K16336526	1
loperamide	Opioid receptor agonist	BRD-K61250553	1
naringenin	Aromatase inhibitor	BRD-A94669766	1
alimemazine	Histamine receptor agonist	BRD-A49225603	1
hydroquinine	Antiarrhythmic	BRD-A78295502	1
TTNPB	Retinoid receptor agonist	BRD-K68246049	1
corticosterone	mineralocorticoid receptor agonist	BRD-K73589401	1
piperine	Monoamine oxidase inhibitor	BRD-K59522102	1
tamoxifen	Estrogen receptor antagonist	BRD-K04210847	1
dobutamine	Adrenergic receptor agonist	BRD-A78322124	1
puromycin	Protein synthesis inhibitor	BRD-A28970875	1
methotrexate	Dihydrofolate reductase inhibitor	BRD-K59456551	1
isradipine	Calcium channel blocker	BRD-A90799790	1
orciprenaline	Adrenergic receptor agonist	BRD-A07780951	1
quercetin	Polar auxin transport inhibitor	BRD-K97399794	1
tolazoline	Adrenergic receptor antagonist	BRD-K46211610	1
proadifen	Nitric oxide synthase inhibitor	BRD-K46317332	1
dicycloverine	Acetylcholine receptor antagonist	BRD-K68507560	1
nabumetone	Cyclooxygenase inhibitor	BRD-K65146499	1
mianserin	Serotonin receptor antagonist	BRD-A19661776	1
syrosingopine	Vesicular monoamine transporter inhibitor	BRD-K14200658	1
ivermectin	GABA receptor agonist	BRD-A48570745	1
etilefrine	Adrenergic receptor agonist	BRD-A09925278	1
cyclopentolate	Acetylcholine receptor antagonist	BRD-A77291778	1
papaverine	Phosphodiesterase inhibitor	BRD-K15567136	1
procyclidine	Acetylcholine receptor antagonist	BRD-A31800922	1
quinisocaine	Local anesthetic	BRD-K73391359	1
articaine	Local anesthetic	BRD-A70514680	1
clotrimazole	Cytochrome P450 inhibitor	BRD-K15916496	1
doxepin	Histamine receptor antagonist	BRD-K36616567	1
pseudopelletierine	Anthelmintic	BRD-A19053259	1
proscillaridin	ATPase inhibitor	BRD-A34806832	1
daunorubicin	RNA synthesis inhibitor	BRD-K43389675	1
imipramine	Norepinephrine reuptake inhibitor	BRD-K38436528	1
doxylamine	Histamine receptor antagonist	BRD-A44008656	1
urapidil	Adrenergic receptor antagonist	BRD-K73196317	1
LM-1685	Cyclooxygenase inhibitor	BRD-K51941867	1
scriptaid	HDAC inhibitor	BRD-K22503835	1
perhexiline	Carnitine palmitoyltransferase inhibitor	BRD-A19633847	1
butein	EGFR inhibitor	BRD-K17497770	1
econazole	Bacterial cell wall synthesis inhibitor	BRD-A51820102	1
